# Supplementary material for: Weight cycling induces innate immune memory in adipose tissue macrophages
Source: Front Immunol. 2023 Jan 11;13:984859. doi: 10.3389/fimmu.2022.984859 (PMC9876596; doi:10.3389/fimmu.2022.984859)
Supplement: Supplementary file 8 [file Table_7.csv]

p_val "avg_log2FC" "pct.1" "pct.2" "p_val_adj"
Eef1a1 4.70867136680358e-111 1.14359754271679 1 0.991 1.46218371953352e-106
Rps29 5.73241436040507e-101 -1.27340109450781 0.979 0.991 1.78008663133659e-96
Gapdh 2.31647242455844e-75 1.39052768938267 0.978 0.661 7.19334181998131e-71
Rps21 1.42303842772859e-72 -0.912479317156352 0.989 0.994 4.4189612296256e-68
Rpl37a 7.20802822763188e-66 -0.79848208215093 0.999 0.991 2.23830900552653e-61
Rps27 2.21082167936125e-65 -0.816726417397589 0.995 0.994 6.86526456092049e-61
Ubb 8.9064938357966e-65 1.00111272492462 0.996 0.904 2.76573353082992e-60
Rplp0 1.09672983362679e-64 0.928154708765364 0.992 0.95 3.40567515236128e-60
Rpl38 1.36617198399058e-61 -0.907495971167879 0.989 0.991 4.24237386188596e-57
Rpl35a 3.55001546669714e-60 -0.944905413964285 0.97 0.988 1.10238630287346e-55
Rps28 4.79546021980221e-54 -0.998287747017763 0.955 0.969 1.48913426205518e-49
Rpl29 5.83544082607792e-53 0.850186261104867 0.989 0.86 1.81207943972198e-48
Rpl3 5.8862764890532e-52 0.850959897322969 0.993 0.842 1.82786543814569e-47
Ly6e 3.66489769043246e-50 1.13117455034307 0.951 0.677 1.13806067980999e-45
Eef2 3.73443148291747e-45 0.927203383687319 0.971 0.693 1.15965300839036e-40
Gm10076 5.70115944380672e-43 -0.63958532877586 0.995 0.997 1.7703810420853e-38
Psmb8 3.52803430096036e-42 1.04502217032573 0.904 0.478 1.09556049147722e-37
Pfn1 6.46461453787658e-39 0.559609779057016 1 0.991 2.00745675244681e-34
Rpl19 6.62537054670294e-39 0.491148150789734 0.999 0.997 2.05737631586767e-34
Rpsa 8.64024874322178e-38 0.579050036802205 1 0.981 2.68305644223266e-33
Actg1 2.10654057954778e-37 0.670126556803159 0.999 0.963 6.54144046166974e-33
Eif3f 3.096762718004e-37 0.855669023206941 0.948 0.609 9.61637726821782e-33
Rpl15 3.12668477547199e-36 0.666398079588547 0.989 0.882 9.70929423327318e-32
Limd2 6.59745042811602e-36 1.0600553875674 0.826 0.407 2.04870628144287e-31
Rpl13 3.48500810600278e-35 0.498510685878671 1 0.988 1.08219956715704e-30
Rpl8 2.57189146191215e-34 0.501018399476144 0.999 0.966 7.98649455667579e-30
Cma1 2.82503290246007e-34 -1.51080587190469 0 0.193 8.77257467200926e-30
Rps4x 1.04581904170255e-33 0.533880658834669 1 0.969 3.24758187019894e-29
H2-D1 8.16586405697389e-33 0.516426619453327 0.999 0.984 2.5357457656121e-28
Rac2 8.62775362708716e-32 0.618973725194608 0.979 0.839 2.67917633381937e-27
Rpl37 1.88339824169088e-31 -0.520725224536108 0.995 0.991 5.8485165599227e-27
Rps2 2.08307128353057e-31 0.617125555673377 0.997 0.966 6.46856125674747e-27
Hspa8 7.99038240316161e-31 0.766224774205889 0.964 0.78 2.48125344765377e-26
Ms4a4b 9.97021231705872e-31 0.857263171389274 0.955 0.776 3.09605003081624e-26
Shisa5 1.12990578283838e-30 0.683353514941536 0.963 0.736 3.50869642744801e-26
Il2rg 1.16597364173858e-30 0.903347961798092 0.862 0.472 3.62069794969082e-26
Ndfip1 2.1080176963507e-30 0.906641904428561 0.8 0.329 6.54602735247784e-26
Rpl6 4.73199267822456e-30 0.546996033838496 0.997 0.935 1.46942568636907e-25
Clic1 5.03460034296013e-30 0.706368042488457 0.947 0.671 1.56339444449941e-25
Rps3 2.90555078732158e-29 0.447851505677696 0.997 0.969 9.02260685986971e-25
Arhgdib 1.26503795299314e-28 0.666370272271672 0.967 0.792 3.9283223554296e-24
Pnrc1 9.16128651090109e-28 0.827612513081319 0.912 0.534 2.84485430023011e-23
Rpl10-ps3 2.23406521805225e-27 0.545346100262776 0.989 0.907 6.93744272161765e-23
mt-Nd4 3.36627251257975e-27 -0.8361065030595 0.853 0.851 1.04532860333139e-22
Ppia 4.61808619883567e-27 0.435827789278721 0.996 0.978 1.43405430732444e-22
Rpl17 1.93275599963961e-26 -0.645843606755541 0.937 0.944 6.00178720568089e-22
Arpc1b 1.89294390677693e-25 0.596267194099297 0.964 0.752 5.87815871371441e-21
Psmb1 2.07949368999766e-25 0.748545548496013 0.737 0.329 6.45745175554974e-21
Aldoa 4.16929847000641e-25 0.787912364256339 0.738 0.323 1.29469225389109e-20
Pdia3 4.64768002229249e-25 0.7686506050101 0.737 0.314 1.44324407732249e-20
Rpl10a 4.64798810920624e-25 0.540255979415035 0.988 0.888 1.44333974755181e-20
Eif5a 9.95235238224741e-25 0.756648757256942 0.867 0.543 3.09050398525929e-20
H2-K1 1.14454487596026e-24 0.448411182315607 1 0.997 3.5541552033194e-20
Ugcg 1.18405613684926e-24 -1.17480488357806 0.527 0.665 3.67684952175799e-20
Myl12b 2.25197219986349e-24 0.654244826609519 0.942 0.649 6.99304927223609e-20
Ube2v1 3.33670712618495e-24 0.81440423784795 0.384 0.059 1.03614766389421e-19
Naca 3.39663098609258e-24 0.631212161512779 0.938 0.699 1.05475582011133e-19
Rbm3 6.16309741119174e-24 0.683495483043683 0.912 0.606 1.91382663909737e-19
Eno1 9.70858475191414e-24 0.751834300867805 0.853 0.478 3.0148068230119e-19
Ldha 1.19275975353884e-23 0.798075480396793 0.81 0.432 3.70387686266417e-19
Eif3h 1.33929216894176e-23 0.705719122815725 0.853 0.472 4.15890397221485e-19
Rpl7a 1.7574157234618e-23 0.563392688631861 0.956 0.798 5.45730304606594e-19
Serinc3 3.2002668550355e-23 -1.2538676627174 0.497 0.64 9.93778866494173e-19
Rpl39 3.78440246573536e-23 -0.456285072298512 0.992 0.988 1.1751704976848e-18
Gpi1 4.62742364382941e-23 0.789135731069299 0.599 0.208 1.43695386411835e-18
Rps11 7.12459430952531e-23 0.406668090557348 0.997 0.972 2.21240027093689e-18
Pim2 1.72089773492437e-22 1.03061859993974 0.484 0.143 5.34390373626065e-18
Actb 6.51441197433223e-22 0.41207821803941 1 1 2.02292035038939e-17
Itm2b 8.24950768856389e-22 0.652365368686447 0.964 0.783 2.56171962252975e-17
Rps7 1.19418485647372e-21 0.381389139938234 0.996 0.981 3.70830223480785e-17
Rpl36 1.27822234991913e-21 -0.409034074494834 0.989 0.988 3.96926386320387e-17
Atp6v0c 2.02385934846259e-21 0.640608868275213 0.549 0.174 6.28469043478089e-17
Rps5 2.11270491361033e-21 0.377377104597716 1 0.984 6.56058256823415e-17
Ech1 7.93681623660258e-21 0.811743435478036 0.395 0.09 2.4646195459522e-16
Cope 1.02762073710813e-20 0.698847771431462 0.575 0.205 3.19107067494187e-16
Serpina3g 1.38394876052574e-20 0.917555033133976 0.516 0.177 4.29757608606057e-16
Fxyd5 2.40585093861002e-20 0.537045859878627 0.977 0.789 7.4708889196657e-16
mt-Atp6 3.15876655053476e-20 -0.550050016489712 0.978 0.95 9.8089177693756e-16
Pgam1 3.40226276098474e-20 0.807950794243145 0.477 0.152 1.05650465516859e-15
Psme1 4.31688735609001e-20 0.633514947513747 0.874 0.562 1.34052303068663e-15
Cd7 5.35754724395188e-20 0.963366619806935 0.777 0.469 1.66367914566438e-15
Cd2 6.25479760586883e-20 0.652836929987298 0.779 0.398 1.94230230055045e-15
Ucp2 7.66530373002375e-20 0.660614485938689 0.879 0.578 2.38030676728428e-15
Sept1 1.30874401146718e-19 0.606582650079394 0.882 0.581 4.06404277880905e-15
Ccl5 1.33956042931278e-19 -0.792762174506665 0.985 0.972 4.15973700114498e-15
Tagln2 1.47882708706021e-19 0.599999341472979 0.942 0.72 4.59220175344807e-15
Pkm 1.62873203329132e-19 0.737316264723364 0.658 0.286 5.05770158297953e-15
Rps15a 3.82839932341052e-19 0.36764844153017 1 0.972 1.18883284189867e-14
Uba52 5.19046661453804e-19 0.29838886358798 0.999 1 1.6117955978125e-14
Vim 7.61747084276746e-19 0.722863829932303 0.91 0.696 2.36545322080458e-14
Rnh1 9.60991708375223e-19 0.610050964885319 0.421 0.112 2.98416755201758e-14
Spry2 1.01865371953759e-18 -1.24391991373191 0.199 0.404 3.16322539528007e-14
Gimap7 1.08366034898994e-18 0.786356258639995 0.567 0.23 3.36509048171847e-14
Gpx4 1.08448867759206e-18 0.617846074775606 0.858 0.519 3.36766269052662e-14
Ppib 1.69887304061568e-18 0.572780685975109 0.858 0.497 5.27551045302387e-14
Rpl4 2.16554219209815e-18 0.484397518027793 0.929 0.705 6.72465816912239e-14
Prdx6 2.3219537808536e-18 0.673225281712595 0.562 0.214 7.21036307568468e-14
Rpl32 2.52709441873684e-18 0.345250777314376 0.997 0.978 7.84738629850351e-14
Litaf 3.4405593245428e-18 0.534981907004737 0.46 0.14 1.06839688705028e-13
Anxa1 4.36391742041977e-18 0.702554379131579 0.752 0.404 1.35512727656295e-13
Cnn2 8.13981875503594e-18 0.606623555598823 0.899 0.63 2.52765791800131e-13
Psmb2 9.63221019917976e-18 0.604539278539825 0.56 0.214 2.99109023315129e-13
Ssr2 1.00084104419026e-17 0.631854299768349 0.415 0.118 3.10791169452403e-13
Slc25a5 1.02313217741998e-17 0.589068813884557 0.741 0.366 3.17713235054226e-13
Cxcr3 1.07841126511463e-17 0.745669937702883 0.464 0.155 3.34879050156046e-13
Cops6 1.32922272648844e-17 0.607377810122061 0.397 0.106 4.12763533256456e-13
Arf1 2.15324204741835e-17 0.569332538394038 0.751 0.376 6.68646252984821e-13
Eif3i 2.33561587681458e-17 0.583575594399906 0.673 0.304 7.25278798227232e-13
Ssr4 2.37784416903985e-17 0.577194170170901 0.703 0.332 7.38391949811943e-13
Pglyrp1 4.78393458257314e-17 0.643729877578087 0.67 0.32 1.48555520592644e-12
Ctla2a 8.24049706932467e-17 0.610585334551266 0.775 0.441 2.55892155493739e-12
Tigit 9.36763771070263e-17 0.578082587054865 0.418 0.121 2.90893253830449e-12
Ctsw 1.09570068715075e-16 0.536676982207331 0.932 0.693 3.40247934380922e-12
Tmed2 1.37856100167774e-16 0.545858580069224 0.637 0.286 4.2808454785099e-12
Btf3 1.58280581741914e-16 0.455355881968268 0.941 0.745 4.91508690483165e-12
Ifrd1 2.1385387600812e-16 0.623967101754537 0.379 0.102 6.64080441168015e-12
Atp5e 3.15226738518564e-16 -0.494266660499414 0.941 0.913 9.78873591121698e-12
Arl6ip5 3.56298416264564e-16 0.598143616883459 0.662 0.304 1.10641347202635e-11
Sri 5.07526869249429e-16 0.54466075796215 0.76 0.391 1.57602318708025e-11
Uqcrc1 6.27754376327939e-16 0.449655281360988 0.441 0.14 1.94936566481115e-11
Rpl14 1.08868636851495e-15 0.430456667258146 0.985 0.885 3.38069778014949e-11
Id2 1.23995155441779e-15 -0.813931882756275 0.801 0.829 3.85042156193357e-11
Cnbp 1.49087496349266e-15 0.530920451916111 0.837 0.481 4.62961402413377e-11
Arpc3 1.9370914212647e-15 0.499979629955479 0.925 0.652 6.01524999045327e-11
Psma2 2.43791901108709e-15 0.562656263513258 0.703 0.354 7.57046990512874e-11
Atp5g3 2.52755890242117e-15 0.492757840559294 0.888 0.615 7.84882865968847e-11
Thy1 2.71776351638252e-15 0.709355607137357 0.681 0.394 8.43947104742263e-11
Cmtm7 3.2788966037656e-15 0.592233486086106 0.555 0.23 1.01819576236733e-10
Ywhah 3.46619132667587e-15 0.499962108318153 0.666 0.311 1.07635639267266e-10
Eif4e2 4.10965463654685e-15 0.544942912580264 0.342 0.09 1.27617105428689e-10
Tnfrsf18 4.27266595402557e-15 0.584460983928196 0.612 0.283 1.32679095870356e-10
Psme2 4.59689574681259e-15 0.567274215244513 0.799 0.469 1.42747403625771e-10
Gem 5.23691876465111e-15 0.805332408951247 0.496 0.208 1.62622038398711e-10
Ube2i 5.25000385550054e-15 0.550437064360048 0.696 0.342 1.63028369724858e-10
Ergic3 6.01236376293936e-15 0.487584075678161 0.318 0.075 1.86701931930556e-10
Emb 6.49129570167675e-15 0.648957563973599 0.621 0.311 2.01574205424168e-10
Anxa2 7.15096756291481e-15 0.465006386090746 0.955 0.776 2.22058995731194e-10
Epsti1 8.45595301803301e-15 0.570697202492763 0.797 0.472 2.62582709068979e-10
Selenof 8.48703878945346e-15 0.46826089120646 0.658 0.298 2.63548015528898e-10
Ppp1r15a 1.03741694111055e-14 0.598223124384457 0.429 0.146 3.22149082723058e-10
H2-T22 1.46685511627781e-14 0.587056781514204 0.641 0.304 4.55502519257748e-10
P4hb 1.64435604637553e-14 0.500744528968208 0.47 0.174 5.10621883080993e-10
mt-Co1 2.06582864630997e-14 -0.299069345788172 0.999 1 6.41501769538634e-10
Ltb 2.22709399400628e-14 0.741768234894953 0.563 0.27 6.91579497958771e-10
Capzb 2.29230213769805e-14 0.430357937195601 0.91 0.668 7.11828582819374e-10
2010107E04Rik 2.52867617917009e-14 -0.76973110045265 0.659 0.696 7.8522981391769e-10
Eif3e 2.54398786884705e-14 0.518976202330273 0.663 0.335 7.89984552913074e-10
Cox7c 2.64119245189638e-14 -0.594317592889201 0.837 0.835 8.20169492087382e-10
Lta4h 2.83928187364783e-14 0.526828724112343 0.436 0.155 8.81682200223861e-10
Atp5c1 2.91679519125016e-14 0.441925534710548 0.755 0.388 9.05752410738913e-10
Samm50 4.06525688936587e-14 0.488584754787547 0.337 0.093 1.26238422185478e-09
Tubb5 4.2483442002767e-14 0.540104180960173 0.523 0.217 1.31923832451192e-09
Gltp 4.53341144523896e-14 0.491744889373284 0.368 0.112 1.40776025609005e-09
Calm1 5.10202271617215e-14 0.393076683837939 0.968 0.82 1.58433111405294e-09
Nutf2 5.81749472266875e-14 0.534062118971622 0.281 0.062 1.80650663623033e-09
Impdh2 5.89596987223518e-14 0.545416730536323 0.315 0.084 1.83087552442519e-09
Atp5d 6.17434233092903e-14 0.439403893244803 0.875 0.553 1.91731852402339e-09
Srgn 6.26866463462487e-14 0.441441868562198 0.962 0.764 1.94660842899006e-09
Ube2n 1.15982387164125e-13 0.458261847737657 0.418 0.143 3.60160106860758e-09
Eif3m 1.2627259158864e-13 0.516720126042383 0.544 0.236 3.92114278660203e-09
Dnajc15 1.37732164207281e-13 0.50740299513514 0.741 0.391 4.27699689512869e-09
Taldo1 1.38893965236057e-13 0.46254931273502 0.614 0.27 4.31307430247529e-09
Rpl18 1.41860268676564e-13 0.281135150435066 0.997 0.972 4.40518692321333e-09
Psmb9 1.55470713315303e-13 0.479214673327287 0.601 0.273 4.82783206058011e-09
Gzma 1.5712149908788e-13 -0.970425437375434 0.593 0.696 4.87909391117593e-09
Ppp1ca 1.6318474377329e-13 0.469669450462042 0.841 0.568 5.06737584839196e-09
Skap1 1.63190101973007e-13 0.515804210088318 0.715 0.382 5.06754223656779e-09
Rpl9-ps6 1.68354513755534e-13 0.302463234206273 0.993 0.978 5.22791271565058e-09
S100a11 1.8599735601728e-13 0.480439200554335 0.86 0.559 5.77577589640459e-09
Junb 2.35946988692502e-13 0.539523117654911 0.937 0.761 7.32686183986826e-09
Vps28 2.43882620828404e-13 0.419725740744314 0.668 0.323 7.57328702458444e-09
mt-Atp8 2.49313375997185e-13 0.320131268112235 0.997 0.966 7.7419282648406e-09
Pla2g16 2.77962934173924e-13 0.470393793269377 0.634 0.304 8.63158299490287e-09
Sqstm1 2.79593650479762e-13 0.524572521907064 0.729 0.404 8.68222162834804e-09
Socs3 2.80303992009757e-13 0.548225426581966 0.352 0.112 8.70427986387899e-09
Cox17 2.88222879519581e-13 -0.773808227215911 0.574 0.63 8.95018507772156e-09
Borcs8 3.18733030230025e-13 0.445674116058068 0.299 0.078 9.89761678773296e-09
Rpl11 3.33347447574166e-13 0.281508699356609 0.999 0.966 1.03514382895206e-08
Ebp 3.34255164936453e-13 0.451947462085613 0.33 0.093 1.03796256367717e-08
Hsp90ab1 3.3736993040636e-13 0.449189966318069 0.966 0.804 1.04763484489087e-08
Rab1b 3.96354536256096e-13 0.421352883808678 0.462 0.177 1.23079974143605e-08
Gimap6 4.13100873158774e-13 0.499963282387382 0.833 0.534 1.28280214141994e-08
Ptprc 4.51144685750799e-13 -0.518706069965253 0.921 0.907 1.40093959266196e-08
Atxn10 5.41375515641889e-13 0.462685635249374 0.259 0.056 1.68113338872276e-08
Degs1 6.7383653454109e-13 0.390464791879457 0.362 0.112 2.09246459071045e-08
Tmem14c 9.70359399251501e-13 0.435171610897073 0.499 0.202 3.01325704249569e-08
Klrb1f 1.0244998559911e-12 0.481047040265126 0.54 0.242 3.18137940280917e-08
Ctla2b 1.03748589166104e-12 0.512343604650637 0.377 0.13 3.22170493937504e-08
Jund 1.05617092149488e-12 -0.725379579903138 0.803 0.786 3.27972756251805e-08
Rhog 1.12494324066331e-12 0.361185578264252 0.547 0.239 3.49328624523176e-08
Nme2 1.18658874885348e-12 0.523185706606469 0.801 0.497 3.68471404181472e-08
Mir142hg 1.20943022852689e-12 -0.88711260186841 0.064 0.202 3.75564368864455e-08
Ppm1g 1.21675059640074e-12 0.499458662402984 0.462 0.183 3.77837562700322e-08
Sh2d1a 1.32935115981726e-12 0.511032114223481 0.484 0.205 4.12803415658054e-08
Arl6ip1 1.35372198659089e-12 0.46733542139397 0.759 0.416 4.20371288496068e-08
Plp2 1.4917103785374e-12 0.539527112371469 0.556 0.261 4.6322082384722e-08
Atp5o.1 1.75206693561657e-12 0.434468078245115 0.641 0.326 5.44069345517013e-08
Tspo 1.82737378313245e-12 0.408746603147364 0.895 0.59 5.67454380876118e-08
Gimap4 2.24866174131946e-12 0.426191210875763 0.941 0.671 6.98276930531933e-08
Fam49b 2.94035018503046e-12 0.457032949851872 0.684 0.342 9.13066942957508e-08
Ola1 3.47357396206401e-12 0.436847941966651 0.266 0.065 1.07864892243974e-07
Rtraf 3.77933275647414e-12 0.516738033224843 0.568 0.27 1.17359620086791e-07
Pdia6 4.45956271611154e-12 0.484813320301859 0.456 0.186 1.38482801023412e-07
Cd52 4.76604479793008e-12 0.362319256473446 0.997 0.963 1.47999989110123e-07
Cd160 4.87956419586088e-12 0.562533976437228 0.388 0.146 1.51525106974068e-07
Sec13 5.32815466186997e-12 0.440347363633105 0.326 0.102 1.65455186715048e-07
Esd 5.42350259632831e-12 0.425499793168102 0.508 0.224 1.68416026123783e-07
Saraf 5.45262666845372e-12 0.45289503902651 0.59 0.28 1.69320415935493e-07
Mdh1 5.67143459061685e-12 0.465056195137128 0.648 0.339 1.76115058342425e-07
Erh 6.08375780269173e-12 0.35260505544634 0.632 0.32 1.88918931046986e-07
Edf1 6.08445367167027e-12 0.457825921475523 0.786 0.481 1.88940539866377e-07
H2-Q4 6.13260688263548e-12 0.477036270186002 0.641 0.332 1.90435841526479e-07
Ms4a4c 6.41888119925186e-12 0.613971605525712 0.196 0.031 1.99325517880368e-07
Psmd13 6.54806541282967e-12 0.356072897431836 0.415 0.158 2.033370752646e-07
Gtf2b 7.12862873308031e-12 0.394964330207509 0.297 0.084 2.21365308048343e-07
Gyg 7.3510510027358e-12 0.452320618012619 0.312 0.096 2.28272186787955e-07
Cd47 7.47903370321443e-12 0.426556984655075 0.858 0.575 2.32246433585918e-07
Mfsd10 8.44053714114476e-12 0.514377435501167 0.225 0.047 2.62103999843968e-07
Slc25a11 8.63514186549068e-12 0.431983299477212 0.338 0.112 2.68147060349082e-07
Eif3l 8.90463133444393e-12 0.448851191081112 0.327 0.106 2.76515516828487e-07
Rnf187 9.35895338188797e-12 0.380916196921972 0.53 0.236 2.90623579367767e-07
Hsd17b12 9.38568099933065e-12 0.476435939778154 0.152 0.009 2.91453552072215e-07
Pcbp1 9.52754292808883e-12 0.455363509308773 0.648 0.329 2.95858790545942e-07
Ddost 9.59698282122439e-12 0.441818603234751 0.495 0.217 2.98015107547481e-07
Glrx3 1.00671826511181e-11 0.411699065954089 0.395 0.143 3.12616222865171e-07
Rpl28 1.05967053993263e-11 0.328335391398631 0.992 0.932 3.29059492765279e-07
Rps18 1.08583619779337e-11 0.336083690244813 0.985 0.944 3.37184714500776e-07
Coro1b 1.17097021190502e-11 0.377018802748113 0.393 0.149 3.63621379902865e-07
Rpl24 1.19475588792315e-11 0.333272721492213 0.988 0.913 3.71007545876776e-07
Glmp 1.42926661903513e-11 0.475941180473758 0.379 0.143 4.43830163208979e-07
Nt5c 1.49996772356377e-11 0.465945839614024 0.595 0.292 4.65784977198257e-07
Cct5 1.59534249304239e-11 0.331979531096908 0.489 0.205 4.95401704364454e-07
Eif2s1 1.81407241999448e-11 0.348544628264206 0.316 0.099 5.63323908580885e-07
Polr2c 2.03539659312395e-11 0.372664351417479 0.285 0.081 6.3205170406278e-07
Prmt1 2.05107154807699e-11 0.454101836444861 0.362 0.13 6.36919247824349e-07
Tubb4b 2.07710357472165e-11 0.443269374426399 0.489 0.211 6.45002973058313e-07
Psmb3 2.16248181691438e-11 0.431005717298087 0.774 0.46 6.71515478606421e-07
Fam189b 2.3940896262439e-11 0.416912215771355 0.384 0.146 7.43436651637519e-07
Etfa 2.52276410391287e-11 0.382292911179396 0.289 0.084 7.83393937188065e-07
Ghitm 2.53033533726313e-11 0.391963370097352 0.462 0.193 7.85745032280321e-07
Tbcb 2.53944968143697e-11 0.353350909986112 0.458 0.189 7.88575309576622e-07
Tes 2.72503087911855e-11 0.395451709218204 0.541 0.248 8.46203838892685e-07
Bsg 2.74809174994159e-11 0.423723577814968 0.575 0.276 8.53364931109362e-07
Ybx1 2.82378703143415e-11 0.397476911585099 0.812 0.516 8.76870586871246e-07
Acadl 3.09073403060092e-11 0.36589381094943 0.351 0.124 9.59765638522505e-07
Cdc37 3.46967541134179e-11 0.397200709838417 0.566 0.273 1.07743830548397e-06
Pa2g4 3.49450311403983e-11 0.360267110065536 0.412 0.161 1.08514805200279e-06
Vdac2 3.9106876494944e-11 0.456239465913337 0.511 0.233 1.2143858357975e-06
Trbc1 4.75935373965349e-11 -0.914566881759592 0.47 0.528 1.4779221167746e-06
Rap1a 4.87635368329864e-11 0.398140856352924 0.63 0.307 1.51425410927473e-06
Cd37 4.9373680017826e-11 0.426354121671241 0.741 0.425 1.53320088559355e-06
Eef1b2 5.0233049662026e-11 0.382139777575435 0.936 0.717 1.55988689115489e-06
Gnb2 5.17013607669266e-11 0.360635026337032 0.795 0.478 1.60548235589537e-06
Slc25a4 5.24689662986782e-11 0.356778674833519 0.305 0.096 1.62931881047285e-06
Uqcrc2 5.49748782684567e-11 0.35471381283188 0.373 0.137 1.70713489487038e-06
Gstp1 5.87915710333777e-11 0.412896985372071 0.693 0.385 1.82565465529948e-06
Mrpl58 5.99767758856691e-11 0.317709391021272 0.367 0.134 1.86245882157768e-06
Sdf4 7.10628307695852e-11 0.426276250080239 0.575 0.289 2.20671408388793e-06
Lsp1 7.20766642238274e-11 0.402898819695028 0.76 0.463 2.23819665414251e-06
Psmd8 7.55183218384249e-11 0.300924773035906 0.488 0.211 2.34507044804861e-06
Plscr1 7.92269475441735e-11 0.407690920479115 0.323 0.112 2.46023440208922e-06
Anp32a 8.39778185558870e-11 0.401457645657386 0.696 0.385 2.60776319961596e-06
Cct4 8.90918283860212e-11 0.3742266511587 0.438 0.18 2.76656854687112e-06
Ctla4 8.98187902963968e-11 0.629106827670845 0.164 0.022 2.78914289507401e-06
Erp44 9.73997967402771e-11 0.429523438986275 0.284 0.087 3.02455588817582e-06
Pgk1 9.97515604679529e-11 0.405488148854332 0.389 0.149 3.09758520721134e-06
Npm1 1.00095254704298e-10 0.389209919685479 0.859 0.599 3.10825794433257e-06
Coro1a 1.03799962922899e-10 0.352931455550797 0.963 0.873 3.22330024864479e-06
S100a10 1.05165744283206e-10 0.378070787620751 0.974 0.817 3.26571185722639e-06
Grina 1.10694124634757e-10 0.467261166107711 0.44 0.193 3.4373846522831e-06
Anxa5 1.20333784041546e-10 0.395006578041595 0.351 0.13 3.73672499584212e-06
Rbbp4 1.27526701946872e-10 0.409181901919803 0.392 0.161 3.96008667555621e-06
Sharpin 1.29011408965386e-10 0.34555339705485 0.259 0.075 4.00619128260212e-06
Arl1 1.30374000602528e-10 0.3321216185177 0.311 0.102 4.0485038407103e-06
Cirbp 1.38864841084263e-10 0.424896852929544 0.492 0.224 4.31216991018963e-06
Usmg5 1.45694561948827e-10 -0.600339428414097 0.677 0.677 4.52425323219694e-06
Psmb10 1.47459990501863e-10 0.408606569278617 0.621 0.329 4.57907508505434e-06
Ugt1a7c 1.4908021891805e-10 0.468234791235503 0.132 0.006 4.6293880380622e-06
Car2 1.54390513015925e-10 0.434614564884221 0.385 0.155 4.79428860068353e-06
Scp2 1.59512540563216e-10 0.331871771611266 0.547 0.258 4.95334292210956e-06
Xcl1 1.78418718272453e-10 0.41220661050943 0.83 0.581 5.54043645851447e-06
Hnrnpa0 1.85829825980292e-10 -0.960534487960008 0.192 0.326 5.77057358616602e-06
Ccnd2 1.88007816543931e-10 -0.860213821048494 0.642 0.668 5.83820672713868e-06
Psmc4 1.88580882757698e-10 0.449857932632248 0.289 0.096 5.85600215227481e-06
Eif3k 1.93230371094925e-10 0.384329411879447 0.777 0.463 6.00038271361072e-06
Mvb12a 1.95754728396222e-10 0.363352307088782 0.347 0.127 6.07877158088788e-06
Sh3bgrl3 2.30229824078273e-10 0.297071207973 0.997 0.944 7.14932672710262e-06
Sumo2 2.41201098218975e-10 0.290856128500748 0.901 0.637 7.49001770299383e-06
Rhoa 2.49561769041586e-10 0.425693509528579 0.858 0.568 7.74964161404836e-06
Aimp1 2.51078682760998e-10 0.329367544410546 0.379 0.149 7.79674633577726e-06
Mdh2 2.61212430045412e-10 0.414583445065209 0.515 0.248 8.11142959020017e-06
Rpl26 2.76086639352291e-10 0.304138616690149 0.986 0.91 8.57331841180668e-06
Sem1 2.83539673615164e-10 -0.518233978062419 0.837 0.78 8.80475748477168e-06
Sec11c 3.05346797455368e-10 0.422364259709551 0.611 0.332 9.48193410138155e-06
Actr3 3.24563958316648e-10 0.356412397862871 0.884 0.649 1.00786845976069e-05
Prelid1 3.34941335828133e-10 0.401114894979277 0.681 0.379 1.0400933301471e-05
Commd3 3.42825425328582e-10 0.318341067574246 0.349 0.13 1.06457579327284e-05
Cfl1 3.52846291209912e-10 0.309453412250572 0.986 0.904 1.09569358809414e-05
Prdx2 3.59933774575967e-10 0.424029311742575 0.43 0.193 1.11770235019075e-05
Cdk4 3.69177883984169e-10 0.379443453108297 0.444 0.199 1.14640808313604e-05
Ern1 3.82309883848891e-10 0.550626438094937 0.238 0.068 1.18718688231596e-05
Park7 4.10443180935522e-10 0.374767188786655 0.582 0.289 1.27454920975908e-05
Slc25a3 4.15190077165003e-10 0.408854778283352 0.842 0.559 1.28928974662048e-05
Fkbp3 4.25491171323982e-10 0.263562961283911 0.488 0.227 1.32127773431236e-05
Erg28 4.7898518965952e-10 0.422738338681339 0.212 0.053 1.48739270944971e-05
Pdcd1lg2 4.83383594089835e-10 0.352193243563174 0.215 0.053 1.50105107472717e-05
Akr1a1 4.85835427401455e-10 0.337380482477471 0.538 0.255 1.50866475270974e-05
Sptssa 5.07132244158356e-10 0.385769362265181 0.448 0.202 1.57479775778494e-05
H3f3a 5.07541391309029e-10 0.357113498865674 0.952 0.773 1.57606828243193e-05
Gmfg 5.41911176539993e-10 0.380886446314044 0.723 0.429 1.68279677650964e-05
BC004004 5.52147066414962e-10 0.347194792867956 0.3 0.102 1.71458228533838e-05
Plgrkt 5.53865838100243e-10 0.430984570296221 0.304 0.106 1.71991958705268e-05
Eif2s3y 6.31066913957276e-10 0.29867817166887 0.292 0.096 1.95965208791153e-05
Ndufv1 6.37806844491534e-10 0.401415892308368 0.255 0.078 1.98058159419956e-05
Qdpr 6.51106607281033e-10 0.350940168158612 0.279 0.09 2.02188134758979e-05
Casp1 6.51585435231325e-10 0.299741140182892 0.199 0.043 2.02336825202383e-05
Hnrnpa1 6.57249883884888e-10 0.348199527640763 0.558 0.27 2.04095806442774e-05
Zgpat 7.00511909580694e-10 0.271975228045716 0.393 0.158 2.17529963282093e-05
Tbrg1 7.45892362833254e-10 0.32799566373147 0.348 0.134 2.3162195543061e-05
Sdhb 7.57262117718701e-10 0.353634396596692 0.534 0.255 2.35152605415188e-05
Irak2 8.06888411480551e-10 0.414330465436374 0.279 0.093 2.50563058417056e-05
Aup1 8.18787116051575e-10 0.346376600416454 0.458 0.208 2.54257963147496e-05
Irf1 8.5933277139404e-10 0.353161878958176 0.356 0.14 2.66848605500991e-05
Aurkaip1 8.9013929954396e-10 0.341298440892571 0.451 0.199 2.76414956687386e-05
Lman2 9.4427623733242e-10 0.293479300233189 0.43 0.183 2.93226099978837e-05
Lgals9 9.52634217678732e-10 0.364223522202857 0.432 0.186 2.95821503615777e-05
Ube2a 9.68147151976432e-10 0.328200842371291 0.345 0.13 3.00638735103241e-05
Oxa1l 1.00601695237508e-09 0.354462711592236 0.203 0.047 3.12398444221035e-05
Rab4b 1.01579135127947e-09 0.410490438522154 0.318 0.118 3.15433688312814e-05
Ccl4 1.02664054296682e-09 -1.48786209015422 0.503 0.624 3.18802687807487e-05
Tomm7 1.03129529259031e-09 -0.679445607187257 0.71 0.674 3.20248127208069e-05
Capza1 1.06769902737253e-09 0.343188180538318 0.542 0.27 3.31552578969991e-05
Acat1 1.07097338884841e-09 0.341181252664984 0.252 0.078 3.32569366439098e-05
Ccdc124 1.09018622320288e-09 0.321644706523772 0.396 0.161 3.3853552789119e-05
Cct7 1.13094701535271e-09 0.289523157084471 0.455 0.202 3.51192976677477e-05
Sec11a 1.23992827320971e-09 0.37159629404919 0.485 0.217 3.85034926679811e-05
Zbtb8os 1.2619391620725e-09 0.350104109122252 0.251 0.078 3.91869967998374e-05
Gm28875 1.31929302669168e-09 -0.764604587690211 0.048 0.152 4.09680063578567e-05
Rgs19 1.32412942380009e-09 0.354249579812344 0.26 0.081 4.11181909972643e-05
Neat1 1.38152864604567e-09 -0.900395234111961 0.334 0.444 4.29006090456563e-05
Psmd14 1.43334924363712e-09 0.304483333587688 0.296 0.102 4.45097940626635e-05
Bcl2a1b 1.61520025950081e-09 0.555367000417424 0.352 0.152 5.01568136582786e-05
Fam103a1 1.67993327400219e-09 0.358797980524114 0.39 0.161 5.21669679575901e-05
Hnrnph1 1.71361711821535e-09 -0.864457292901677 0.223 0.348 5.32129523719412e-05
Ndufv2 1.81574481234439e-09 0.324050678422435 0.452 0.205 5.63843236577302e-05
Hilpda 1.82921571135594e-09 0.644379464520862 0.277 0.099 5.68026354847361e-05
Vps37b 1.83114981995567e-09 0.394808143381874 0.888 0.63 5.68626953590836e-05
Arf4 1.93265728160353e-09 0.269110928663838 0.449 0.199 6.00148065656346e-05
Spcs1 1.94203842476085e-09 0.347283239706787 0.659 0.36 6.03061192040987e-05
Serf2 2.12034383703853e-09 -0.313321962010076 0.978 0.963 6.58430371715575e-05
Snrpb 2.13390817522608e-09 0.316183602194416 0.671 0.36 6.62642505652955e-05
Psmb5 2.13480173828769e-09 0.338892376300683 0.608 0.307 6.62919983790478e-05
Flna 2.15259865919311e-09 -0.818074970429029 0.441 0.528 6.68446461639235e-05
Pabpc1 2.21566832239606e-09 0.331530294130669 0.932 0.798 6.88031484153647e-05
Gpr132 2.24337946409597e-09 0.365463250161811 0.477 0.224 6.96636624985722e-05
Mif 2.36777767160806e-09 0.326413650611699 0.66 0.354 7.35266000364451e-05
Ormdl2 2.42121629277861e-09 0.349247594243596 0.185 0.04 7.51860295396541e-05
Alad 2.49237691790879e-09 0.359053312704308 0.208 0.053 7.73957804318217e-05
Hint2 2.49596191778502e-09 0.316583608715936 0.236 0.068 7.75071054329783e-05
Npc2 2.59104234244985e-09 0.30896424490567 0.666 0.363 8.04596378600952e-05
Acbd6 2.5959059792471e-09 0.362461342525924 0.245 0.075 8.06106683735603e-05
mt-Nd4l 2.65320081013346e-09 0.310088347936927 0.985 0.916 8.23898447570742e-05
Ostc 2.78394296979928e-09 0.337685190818519 0.471 0.22 8.64497810411771e-05
Hnrnpk 2.8352317486137e-09 0.37836397707962 0.74 0.447 8.80424514897012e-05
Ufc1 2.93046962175069e-09 0.326837987580878 0.381 0.158 9.09998731642242e-05
Tufm 2.95845761464728e-09 0.358362979511871 0.234 0.071 9.18689843076419e-05
Phb2 2.96357444410707e-09 0.326704219416147 0.416 0.183 9.20278772128568e-05
Isyna1 3.07609885068216e-09 0.349987743280213 0.233 0.068 9.55220976102331e-05
Rpl12 3.17510367375161e-09 0.316346768207197 0.952 0.804 9.85964943810088e-05
Mtch2 3.29653504039237e-09 0.354116013992448 0.292 0.106 0.000102367302609304
Chmp1a 3.34451930184315e-09 0.320397545160304 0.307 0.115 0.000103857357880135
Lilr4b 3.39953323228762e-09 0.415387990544367 0.174 0.037 0.000105565705462227
Sdf2l1 3.43857976921889e-09 0.270275886698878 0.341 0.134 0.000106778217573554
Sod2 3.59019435534674e-09 0.37203317542756 0.325 0.127 0.000111486305316582
B4galt5 3.65345644738082e-09 -0.875747801271437 0.122 0.245 0.000113450783060516
Prdx1 3.69906276794232e-09 0.364444980522292 0.663 0.36 0.000114866996132913
Abcb1b 3.82693057601223e-09 0.482013702578922 0.19 0.047 0.000118837675176908
Nabp2 3.83487063265121e-09 0.411396649291577 0.216 0.062 0.000119084237755718
Laptm5 3.95875879967622e-09 -0.431566098075739 0.879 0.845 0.000122931337006346
Rps20 4.14279426431639e-09 0.253132886814826 0.99 0.975 0.000128646190289817
AB124611 4.34334701858317e-09 0.281799575162314 0.295 0.106 0.000134873954968063
Skp1a 4.52833271525217e-09 0.385614999582764 0.567 0.301 0.000140618315806726
Znrf2 4.56454479077022e-09 -0.844763307834466 0.186 0.311 0.000141742809387788
Psma4 4.69509123147913e-09 0.28679632536599 0.351 0.146 0.000145796668011121
Spn 4.72784158173643e-09 -0.92081432315952 0.37 0.46 0.000146813664637661
Psma3 4.8500195012358e-09 0.291865163029355 0.615 0.323 0.000150607655571875
Bcap31 4.90586297813424e-09 0.296598909638667 0.548 0.27 0.000152341763060003
2410015M20Rik 4.93686352633949e-09 0.303374098203013 0.54 0.264 0.00015330442308342
Psmc5 5.18599401781432e-09 0.296329004261724 0.315 0.121 0.000161040672235188
Tmem37 5.20498709847634e-09 0.476226162956283 0.184 0.043 0.000161630464368986
Ahnak 5.55185750461188e-09 -0.51335603802692 0.801 0.795 0.000172401831090713
Csnk2b 5.55345368648385e-09 0.389057715484934 0.604 0.323 0.000172451397326383
Ndufs2 5.58589802929666e-09 0.285121514545142 0.336 0.134 0.000173458891503749
Adipor1 5.64361652783762e-09 0.27593497629324 0.473 0.22 0.000175251224038942
Psmc2 5.69762144473368e-09 0.278371920135359 0.242 0.075 0.000176928238723315
Ncr1 5.77067468509319e-09 0.381814161037627 0.867 0.618 0.000179196760996199
Ssbp2 6.13022937853111e-09 0.397226060416539 0.184 0.043 0.000190362012891527
Grk2 6.58510220830538e-09 -0.866037124094048 0.314 0.416 0.000204487178874507
Ndufs4 6.86913431932231e-09 0.366320095644545 0.426 0.193 0.000213307228017916
Timm17b 7.21927301647002e-09 0.269972461128567 0.344 0.137 0.000224180084980444
Rnaset2a 7.36384135790488e-09 0.308952974542481 0.59 0.298 0.00022866936568702
Acaa1a 7.46623340754592e-09 0.35689009833375 0.292 0.109 0.000231848946004524
Crlf2 7.56007997818114e-09 0.252012273321403 0.355 0.149 0.000234763163562459
Commd4 7.76868384251859e-09 0.25310853814924 0.345 0.137 0.00024124093936173
Snrpd1 7.80574485095763e-09 0.315985148065636 0.414 0.186 0.000242391794856787
Ube2l3 8.0492427798501e-09 0.307255757731338 0.449 0.214 0.000249953136042685
Ap2m1 8.48588812299892e-09 0.363572314555637 0.468 0.23 0.000263512283883485
Sumo1 9.04594338042695e-09 0.340217641462006 0.57 0.292 0.000280903679792398
Ncf4 9.30599275345853e-09 0.26318925120027 0.263 0.09 0.000288978992973148
Laptm4a 9.39373505144893e-09 0.282377824282001 0.375 0.161 0.000291703654552644
Scamp4 1.01664040996124e-08 0.329532297875405 0.103 0.003 0.000315697346505265
Glrx 1.10488039894977e-08 0.348861439705323 0.19 0.05 0.000343098510285871
Aarsd1 1.1151787147455e-08 0.356998127985051 0.127 0.016 0.000346296446289919
Ndufs3 1.15084750873699e-08 0.304127871073405 0.384 0.168 0.000357372676888096
B2m 1.19785597556905e-08 -0.31396236571904 0.995 0.994 0.000371970216093457
Ak6 1.24998949248708e-08 0.31624754164358 0.236 0.075 0.000388159237102013
Agtrap 1.25498419202494e-08 0.315474153104726 0.268 0.096 0.000389710241149504
Txn2 1.2655896738786e-08 0.271443990247097 0.463 0.217 0.000393003561429521
Lamtor1 1.27773800168492e-08 0.305798136348515 0.295 0.112 0.000396775981663218
Rack1 1.28039689130505e-08 0.297183902635832 0.955 0.82 0.000397601646656956
Tm2d2 1.31170638429415e-08 0.294424925288303 0.219 0.065 0.000407324183514864
Dctn2 1.31230032243103e-08 0.295273116105041 0.281 0.102 0.000407508619124507
Ptma 1.32795134647848e-08 0.312607725927387 0.97 0.829 0.000412368731621964
Yipf4 1.33587305165103e-08 0.288494104604922 0.305 0.118 0.000414828658729195
Gm8797 1.33747910244606e-08 0.328912832975004 0.127 0.016 0.000415327385682574
Nfkbia 1.33750355486047e-08 0.401559662931098 0.421 0.208 0.000415334978890822
Ahcy 1.34776338674054e-08 0.348443000771784 0.127 0.016 0.000418520964484539
Ubac2 1.40157981952891e-08 0.36817525314294 0.381 0.171 0.000435232581358312
Map2k2 1.40922604794241e-08 0.275068180007292 0.463 0.214 0.000437606964667557
Lamb3 1.44121929442496e-08 0.403343160593963 0.229 0.075 0.000447541827497783
Atp5l 1.50305067506446e-08 -0.451545221421678 0.897 0.832 0.000466742326127766
Ctsb 1.51288854957995e-08 0.344835968912268 0.341 0.143 0.000469797281301063
Cstb 1.51432189569663e-08 0.262315802985652 0.368 0.155 0.000470242378270676
St3gal6 1.5235882091793e-08 0.34902257673037 0.297 0.115 0.000473119846596449
Pink1 1.52572435953354e-08 0.326698747712884 0.233 0.075 0.000473783185365952
Fam96a 1.53758860055615e-08 0.289066154831319 0.341 0.143 0.0004774673881307
Asna1 1.57786809623138e-08 0.314588826034045 0.211 0.062 0.000489975379922729
Itga4 1.58755310979771e-08 -0.87738816603864 0.41 0.497 0.000492982867185484
Ifi27 1.76660393537683e-08 0.348990548508219 0.312 0.127 0.000548583520052566
Ctss 1.89637875729837e-08 0.331567442704909 0.149 0.028 0.000588882495503862
Fnbp1 2.00501120969485e-08 -0.819972235144292 0.31 0.41 0.000622616130946541
Psmb6 2.07390458449271e-08 0.336811168080796 0.568 0.301 0.00064400959062252
Vdac3 2.08335791655731e-08 0.250191178323181 0.355 0.152 0.000646945133828541
Ifnar1 2.08934715667066e-08 0.303635790420656 0.34 0.143 0.00064880497256094
Hmga1 2.3095023467272e-08 0.317067159713399 0.271 0.099 0.000717169763729198
Mbnl1 2.32639719617051e-08 -0.585600423811313 0.745 0.714 0.00072241612132683
Rnaset2b 2.37005417893041e-08 0.316578267375146 0.611 0.335 0.000735972924183261
Kdelr2 2.40425122136411e-08 0.310729321512722 0.241 0.081 0.000746592131770199
Tmem9b 2.46467671139408e-08 0.292704718552628 0.397 0.18 0.000765356059189204
Mmd 2.4703490212413e-08 0.334546343109236 0.337 0.14 0.00076711748156606
Tpi1 2.55095727845166e-08 0.265998287611447 0.419 0.196 0.000792148763677594
Acd 2.58652171586283e-08 0.277884708499731 0.232 0.075 0.000803192588426885
Zfp36l2 3.05861227879127e-08 -0.493368373904726 0.885 0.804 0.000949790870933053
Arpc4 3.08072682355686e-08 0.346473125379719 0.707 0.438 0.000956658100519112
Gabarapl2 3.11549621067581e-08 0.311106837577957 0.705 0.41 0.000967455038301158
Qars 3.19131133571782e-08 0.264777187933306 0.215 0.065 0.000990997909080454
Chchd3 3.19713282193601e-08 0.295333282242177 0.275 0.102 0.000992805655195788
Naxe 3.22986798898265e-08 0.275471754800875 0.258 0.09 0.00100297090661878
Diablo 3.25850756395589e-08 0.274343984844662 0.171 0.04 0.00101186435383522
Klf2 3.47850963356391e-08 -0.816954504543716 0.56 0.612 0.0010801815965106
Hvcn1 3.72580984845889e-08 0.361282132836686 0.2 0.059 0.00115697573224194
Trp53 3.8068690446812e-08 0.315924080803292 0.344 0.149 0.00118214704444485
Nudc 3.94272661732462e-08 0.252178502676552 0.347 0.146 0.00122433489647781
Psenen 3.96885406223436e-08 0.264343482421541 0.634 0.345 0.00123244825194563
Fos 3.98593230052851e-08 0.379103233541475 0.497 0.267 0.00123775155728312
Mrpl9 4.02397780804094e-08 0.296126030997215 0.248 0.087 0.00124956582873095
Sp140 4.28424747198392e-08 0.32738839919856 0.221 0.071 0.00133038736747517
Rtcb 4.46177595653043e-08 0.292394601587851 0.278 0.106 0.00138551528778139
Rfc2 4.47290461672478e-08 0.300460897680352 0.255 0.093 0.00138897107063155
Ndufa12 4.70979712564108e-08 0.303537962791899 0.351 0.152 0.00146253330142533
Leprotl1 4.73660363222252e-08 0.270589418049944 0.711 0.416 0.00147085752591406
Dnajb11 4.9859428687859e-08 0.28305966091135 0.318 0.13 0.00154828483904409
Aip 5.11696045685092e-08 0.340572012799876 0.367 0.165 0.00158896973066592
Csrp1 5.19516316389585e-08 0.273766382494059 0.207 0.062 0.00161325401728458
Ppt2 5.23162290599706e-08 0.377280329027285 0.136 0.025 0.00162457586099927
Malat1 5.28754863121438e-08 -0.379433503343376 0.979 0.963 0.001641942476451
Il10rb 5.31379857235602e-08 0.296607150165425 0.419 0.199 0.00165009387067371
Akr1b3 5.59821167731664e-08 0.259242708813433 0.473 0.236 0.00173841267215714
Paics 5.70418273013845e-08 0.26750755330436 0.258 0.093 0.00177131986318989
Elavl1 5.86488579169031e-08 0.346457102434418 0.359 0.158 0.00182122298489359
Ubc 5.94596795423573e-08 0.350122506473829 0.755 0.494 0.00184640142882882
Derl1 6.08627377302136e-08 0.283939554027516 0.285 0.112 0.00188997059473632
Sla2 6.38711540383111e-08 0.28964493049336 0.284 0.112 0.00198339094635167
Pglyrp2 6.47430256711177e-08 0.346746455544566 0.256 0.093 0.00201046517616522
Gpr18 6.50657364051345e-08 0.353551360342173 0.252 0.093 0.00202048631258864
1700037H04Rik 6.8924422845074e-08 0.360509356609595 0.195 0.059 0.00214031010260808
Pon2 6.95826885149082e-08 0.314411898834267 0.222 0.075 0.00216075122645345
Fam26f 7.18088405985902e-08 0.34167046266077 0.136 0.025 0.00222987992710802
Vegfc 7.20590557963851e-08 0.329026661920835 0.16 0.037 0.00223764985964515
Rheb 7.37015880703384e-08 0.266354699024208 0.392 0.183 0.00228865541434822
Ndufa10 7.52016684418969e-08 0.280024836585956 0.336 0.146 0.00233523741012622
Vcpkmt 7.62726438801474e-08 0.277431983744251 0.204 0.062 0.00236849441041022
Apol7e 7.77941579106335e-08 0.288468445417872 0.175 0.047 0.0024157419855989
H2-Ke6 7.98628289810621e-08 0.272421481916796 0.336 0.14 0.00247998042834892
Vgll4 8.00466206196548e-08 0.294730641643254 0.426 0.211 0.00248568771010214
Ddx39 8.25489902275346e-08 0.315917170816466 0.295 0.121 0.00256339379353563
Ppp2r5a 8.28672366200342e-08 -0.880929637065029 0.193 0.301 0.00257327629876192
Hnrnpa2b1 8.73242059822631e-08 0.359390723665393 0.886 0.668 0.00271167856836722
Agap2 8.73927758056604e-08 0.299373842765295 0.159 0.037 0.00271380786709317
Nipsnap3b 8.85098989700511e-08 0.289325407047978 0.218 0.071 0.002748497892717
Swi5 8.85517867207179e-08 0.265389387425884 0.6 0.323 0.00274979863303845
Atp5b 8.86862398289661e-08 0.294691212310989 0.696 0.429 0.00275397380540889
C1qbp 8.87624330768079e-08 0.331611175747356 0.268 0.106 0.00275633983433412
Atp8b4 9.15634389044741e-08 0.330177588087583 0.332 0.146 0.00284331946830063
Gnptg 9.16865726138042e-08 0.275064143719194 0.312 0.127 0.00284714313937646
Il2rb 9.59203967207021e-08 -0.353013578179727 0.953 0.929 0.00297861607936796
Tmem126a 9.99393401430363e-08 0.265532723264771 0.286 0.115 0.00310341632946171
Capg 1.00023090717736e-07 0.490852284797464 0.242 0.093 0.00310601703605785
Slc50a1 1.05492307316553e-07 0.290916555459193 0.475 0.239 0.00327585261910093
Spcs2 1.06152209275836e-07 0.308491909695078 0.559 0.298 0.00329634455464254
Uqcrfs1 1.10978660944935e-07 0.319440382127203 0.523 0.28 0.00344622035832307
Ccs 1.12810177358298e-07 0.265630274829579 0.174 0.047 0.00350309443750723
March5 1.12872538017497e-07 0.294838860059693 0.195 0.059 0.00350503092305733
Cib1 1.15386210091901e-07 0.250588897299802 0.232 0.081 0.00358308798198381
Adrm1 1.18982788441597e-07 0.267004304918073 0.307 0.127 0.00369477252947692
Exosc8 1.19410399966454e-07 0.284847838244912 0.241 0.087 0.00370805115015828
Purb 1.23777998333462e-07 -0.887305869342774 0.148 0.255 0.003843678182249
Cnp 1.29210560983626e-07 0.2767648044625 0.251 0.093 0.00401237555022455
Rpl41 1.2933750357958e-07 -0.32404452255591 0.949 0.901 0.00401631749865671
Nsmce1 1.32071140987289e-07 0.286039404506217 0.255 0.096 0.00410120514107828
Rnf138 1.38858511450361e-07 0.328128806392323 0.345 0.155 0.00431197335606805
Serpinb6b 1.39911404460523e-07 0.35761171716327 0.725 0.481 0.00434466884271262
Usb1 1.44475675365403e-07 0.285657478717489 0.115 0.016 0.00448640314712187
2210016F16Rik 1.49708480044177e-07 0.262630552236622 0.241 0.087 0.00464889743081182
Tsn 1.52143878750935e-07 0.255664187212749 0.444 0.214 0.00472452386685279
Itgal 1.61266601175213e-07 -0.728093917014896 0.6 0.59 0.0050078117662939
Hmgn2 1.69867919989189e-07 0.268538602537153 0.381 0.18 0.00527490851942428
Tipin 1.75924585804452e-07 0.308124045901173 0.125 0.022 0.00546298616298564
Ifi35 1.76962495472586e-07 0.313047526940139 0.264 0.106 0.00549521637191021
Sept6 1.77013615725475e-07 0.251908617526782 0.515 0.273 0.00549680380912317
Ywhaz 1.77168128973372e-07 0.267436906647815 0.877 0.63 0.00550160190901013
Arid5b 1.79591828530422e-07 0.371828450621416 0.164 0.043 0.0055768650513552
Polr2j 1.83905524838898e-07 0.254355256113662 0.323 0.14 0.0057108182628223
Itm2c 1.9304688718717e-07 0.306309025851186 0.377 0.18 0.00599468498782319
Rpn2 1.94139975800188e-07 0.285456158920586 0.374 0.177 0.00602862866852323
Eef1d 1.94992977526207e-07 0.301111621353187 0.81 0.509 0.00605511693112131
Mcts1 1.95914783692892e-07 0.250854548613948 0.288 0.118 0.00608374177801536
Adamts14 2.01838794161442e-07 -0.926017001959493 0.286 0.376 0.00626770007509525
Tiprl 2.22318099753112e-07 0.296238453806545 0.284 0.118 0.0069036439516334
Snap23 2.25102471240455e-07 0.269146972051189 0.205 0.068 0.00699010703942986
5830432E09Rik 2.27573829574934e-07 0.265430565873116 0.242 0.09 0.00706685012979042
Cyc1 2.3811613032072e-07 0.255479557832529 0.348 0.155 0.00739422019484932
Eif4g2 2.4524877702342e-07 -0.66497298752536 0.529 0.54 0.00761571027290827
Orai1 2.46517583485272e-07 0.339733007429313 0.267 0.109 0.00765511051996814
Cox5a 2.51703212774819e-07 0.30755088622363 0.811 0.525 0.00781613986629647
Chmp6 2.56484759541078e-07 0.321753756034471 0.14 0.031 0.00796462123802908
Psen2 2.63476212915344e-07 0.320395627934459 0.245 0.093 0.00818172683966017
Tusc3 2.67840107361872e-07 0.252752184410157 0.279 0.115 0.0083172388539082
Cox7b 2.77852478033262e-07 0.284730896888037 0.712 0.438 0.0086281530003669
Hmgn1 2.79531366050444e-07 0.343699364679313 0.268 0.112 0.00868028750996445
Ap1s1 2.83984794993609e-07 0.264263161476688 0.189 0.059 0.00881857983893653
Bst2 2.84233664610374e-07 0.354240043880703 0.226 0.084 0.00882630798714593
Slc3a2 2.88767733470606e-07 0.289789457765235 0.473 0.245 0.00896710442746273
Gm9844 2.98393790111007e-07 0.380784081070415 0.27 0.109 0.00926602236431711
Prdx5 3.02636002935492e-07 0.28255404400589 0.57 0.311 0.00939775579915583
Cxcr4 3.09119623100454e-07 -1.02965904685037 0.223 0.32 0.0095990916561384
Polr3k 3.15843307068267e-07 0.279108305111846 0.204 0.068 0.00980788221439089
Phf11b 3.2362517466783e-07 0.292756893314739 0.186 0.059 0.0100495325489601
Gabarap 3.43586621259696e-07 0.281034106627974 0.789 0.509 0.0106693953499773
Pex2 3.70457092853212e-07 0.288796334754059 0.164 0.047 0.0115038041043708
Magohb 3.89277456463628e-07 0.266403748060166 0.247 0.096 0.012088232855565
Eif1ad 4.14930956256732e-07 0.274623735015941 0.188 0.059 0.0128848509846403
2700038G22Rik 4.36422839289259e-07 0.318497064687974 0.114 0.019 0.0135522384284493
Ndufa3 4.59641376252229e-07 -0.633741586227343 0.601 0.565 0.0142732436567605
Atp5g2 4.68043829454078e-07 0.289131024482313 0.875 0.63 0.0145341650360375
Ppt1 4.6870625855593e-07 0.281586404680725 0.142 0.034 0.0145547354469373
Gars 4.79052978094548e-07 0.309967927335686 0.211 0.075 0.01487603212877
Psmd6 4.86968667021632e-07 0.25919973787592 0.275 0.115 0.0151218380170227
Klf3 4.92689551503055e-07 -0.805487055503263 0.215 0.32 0.0152994886428244
Sod1 5.00237320955211e-07 -0.785855427450775 0.096 0.193 0.0155338695276222
Snrpg 5.05328006518038e-07 -0.4873394668907 0.723 0.668 0.0156919505864046
Hcst 5.07111390602828e-07 -0.456575163386728 0.905 0.857 0.0157473300123896
Kcnq5 5.13663641387615e-07 0.324028184977269 0.158 0.043 0.0159507970560096
Exosc5 5.25364035263665e-07 0.277258347232987 0.23 0.087 0.0163141293870426
Mri1 5.31199703077118e-07 0.297395325139579 0.212 0.078 0.0164953443796537
Ets1 5.36524323878531e-07 -0.518492793994216 0.664 0.658 0.0166606898294
Atn1 5.42037718466455e-07 -0.513355764668573 0.036 0.112 0.0168318972715388
Hnrnpa3 5.69050058797334e-07 0.299372621867916 0.844 0.618 0.0176707114758336
Rgs1 5.80811238053609e-07 0.409725275619297 0.584 0.354 0.0180359313752787
Sept11 5.89804367358294e-07 -0.77374407265312 0.332 0.407 0.0183151950195771
Get4 5.93525298472345e-07 0.26996995526272 0.158 0.043 0.0184307410934617
Rab43 5.9465640003686e-07 0.289600154282863 0.163 0.047 0.0184658651903446
Fam50a 6.37817526341591e-07 0.267899577475762 0.221 0.081 0.0198061476454854
Pgls 6.43892709050625e-07 0.294026655175723 0.534 0.298 0.019994800294149
Ubxn1 6.53982561817368e-07 0.26640650867714 0.612 0.345 0.0203081204921147
Pik3r1 6.6972368549115e-07 -0.704781573745033 0.573 0.575 0.0207969296055567
3830406C13Rik 6.72120457679383e-07 0.271703187007002 0.204 0.071 0.0208713565723179
Atp8b2 8.37441205493681e-07 -0.716063984241187 0.06 0.146 0.0260050617541953
Zbp1 8.5017220884884e-07 0.369005915472614 0.223 0.087 0.026400397601383
Twistnb 9.3260466097719e-07 0.270717312017024 0.296 0.134 0.0289601725373247
Serpinb6a 9.63682223176485e-07 0.301826344711372 0.148 0.04 0.0299252240762994
Zfand6 9.82967877469024e-07 0.267808167729882 0.342 0.165 0.0305241014990456
Arhgef18 9.98550413535759e-07 -0.687275762420752 0.096 0.193 0.0310079859915259
Lgals3 1.02287836773611e-06 0.586375575574827 0.315 0.158 0.0317634419533096
Exosc7 1.10409153944783e-06 0.294208764170425 0.163 0.05 0.0342853545744734
Hypk 1.14342596707193e-06 -0.839643003764168 0.151 0.245 0.0355068065554846
Gpr108 1.15905999291563e-06 0.347821883820316 0.13 0.031 0.0359922899600091
Atg3 1.28081751226772e-06 0.259839692935883 0.307 0.14 0.0397732262084494
Galk1 1.29741804719768e-06 0.263866658503488 0.108 0.019 0.0402887226196296
Cebpb 1.35939943952231e-06 0.342339814846335 0.6 0.366 0.0422134307954863
Ifi47 1.38407525592382e-06 0.280795845763701 0.404 0.208 0.0429796889222023
Ccrl2 1.41989565508947e-06 0.290518631769157 0.119 0.025 0.0440920197774934
Gpsm3 1.45128324597905e-06 0.303856980651339 0.656 0.398 0.0450666986373875
Odc1 1.61569502076075e-06 0.334825275766682 0.329 0.158 0.0501721774796835
2010111I01Rik 1.75973978894839e-06 0.271772747956858 0.151 0.043 0.0546451996662143
Pnpla2 1.77411037747593e-06 0.263163236415373 0.232 0.093 0.0550914495517599
Bcl2a1d 1.82598460797872e-06 0.373693459001317 0.23 0.096 0.0567023000315633
Nagk 2.18999176609138e-06 0.2906573726342 0.159 0.05 0.0680058143124356
Eef1g 2.19828895625804e-06 0.271668614656624 0.726 0.472 0.068263466958681
Rtl8b 2.3822483789691e-06 0.280659708960641 0.104 0.019 0.0739759589121275
Dnaja2 2.38740835448313e-06 0.257714440738577 0.47 0.255 0.0741361916317648
Mettl26 2.49950317494848e-06 0.280598522688054 0.203 0.078 0.0776170720916753
Slc35b1 2.50534619458942e-06 0.27205538879662 0.204 0.078 0.0777985153805854
Ran 2.57947605472584e-06 0.262438503751716 0.701 0.419 0.0801004699274015
Fbxo6 3.04168302824715e-06 0.272785748571889 0.103 0.019 0.0944533830761587
Gna15 3.04549532660954e-06 0.267018743827834 0.207 0.081 0.0945717663772061
Ddx17 3.18491820407381e-06 -0.863485304602805 0.215 0.304 0.0989012649911041
Pex13 3.23038907996724e-06 0.284195592935011 0.103 0.019 0.100313272100223
Prf1 3.25720176119838e-06 -0.726349636205517 0.638 0.618 0.101145886290493
Hmox2 3.34630095344691e-06 0.260741417534008 0.218 0.087 0.103912683507387
Polr1d 3.3634714852196e-06 0.262382146029671 0.714 0.444 0.104445880030524
Calm2 4.17202138332924e-06 0.251955106122979 0.853 0.587 0.129553780016523
Cotl1 4.27014584351712e-06 0.28591578395986 0.644 0.401 0.132600838878737
Sh2d2a 4.35681369852214e-06 0.35570281619025 0.69 0.457 0.135292135780208
Stx12 5.63957504373444e-06 0.250886555472461 0.1 0.019 0.175125723833085
Clta 5.70214409330591e-06 0.258788177920733 0.699 0.432 0.177068680529428
Grap 6.25003847733326e-06 0.263187234947948 0.197 0.078 0.19408244483663
Mrpl35 6.71049261738415e-06 0.259632276263588 0.17 0.062 0.20838092724763
Ptger4 7.26722612346697e-06 -0.563250801461805 0.04 0.109 0.22566917281202
Gsk3a 7.9445568537428e-06 -0.745381745945653 0.118 0.205 0.246702323979275
Gng5 8.2751578682747e-06 -0.366053499905163 0.893 0.814 0.256968477283534
Acot7 9.99063341172143e-06 0.259636729567162 0.512 0.301 0.310239139334185
Cyba 1.02012218244938e-05 0.251186858157062 0.948 0.78 0.316778541316007
Itgam 1.05375762023496e-05 -0.586509654874313 0.079 0.161 0.327223353811561
Lfng 1.37459230663078e-05 -0.798790152940057 0.385 0.422 0.426852148978056
Rab27b 1.43581162021288e-05 0.251035171267154 0.163 0.059 0.445862582424706
Ramp1 1.63035346808768e-05 0.409360298886248 0.267 0.137 0.506273662445268
Mad2l1bp 1.66813945743893e-05 0.28234334791529 0.119 0.034 0.518007345718509
Itgb2 1.69054884738783e-05 -0.510306287435966 0.758 0.699 0.524966133579341
S1pr5 1.71640002496257e-05 -0.611046393354348 0.047 0.115 0.532993699751626
Gramd4 1.80258101796634e-05 -0.751049629706598 0.168 0.255 0.559755483509086
AY036118 2.19643731332593e-05 0.400782733490877 0.763 0.581 0.682059678907101
Ppp1r9b 2.45652324140901e-05 -0.718622410137094 0.23 0.307 0.76282416215474
Arid1a 2.69009882692672e-05 -0.709366985415817 0.293 0.357 0.835356388725556
Dpm3 3.30701518117205e-05 -0.631323542748648 0.484 0.491 1
1810037I17Rik 3.48881138787967e-05 -0.518506656831638 0.638 0.59 1
Klrk1 3.5652975466492e-05 0.262280985858577 0.9 0.693 1
Zeb2 5.21530944483516e-05 -0.920949819778326 0.144 0.22 1
Fmnl1 5.60163820071703e-05 -0.742182279951005 0.379 0.413 1
H2afz 5.88871523829441e-05 -0.324381937423973 0.942 0.898 1
mt-Nd3 5.94312032172892e-05 -0.696963172842183 0.438 0.45 1
Ninj1 6.76954417705289e-05 0.25212463182682 0.101 0.028 1
Egln1 8.05298595996675e-05 -0.510285972638267 0.066 0.134 1
Il17ra 0.000101277915537497 -0.576346520072174 0.115 0.189 1
Akna 0.000131122897608947 -0.702780472945224 0.299 0.357 1
Irf2bp2 0.000138752165543182 -0.540975900258084 0.081 0.149 1
Gnai2 0.000215744420754824 -0.374817620959015 0.668 0.646 1
S100a6 0.000218461230566371 -0.525662738289411 0.842 0.82 1
Slc12a7 0.000235281968409723 -0.574104742376191 0.066 0.127 1
Setd1b 0.000251831958061813 -0.582369046131392 0.092 0.158 1
Klrc1 0.000291315564742381 0.26174216392326 0.549 0.391 1
Ndufa2 0.000312113948967602 -0.453987480436995 0.69 0.606 1
Elk4 0.000313116072009943 -0.571588640250288 0.123 0.193 1
Fyn 0.000326743323198014 -0.726736093598961 0.356 0.385 1
Cab39 0.00032738435888396 -0.626800580406992 0.229 0.292 1
Gzmb 0.000348491360998374 -0.641142493349007 0.327 0.394 1
Cnot3 0.000358207822487098 -0.593220008387109 0.092 0.155 1
Cbl 0.000360674009362353 -0.715256494325564 0.325 0.366 1
S100a4 0.00037112533669425 -1.00820921747829 0.349 0.391 1
H2-Q6 0.000429364158350607 -0.476165194993512 0.697 0.643 1
Leng8 0.000440926346262046 -0.586968004240882 0.132 0.199 1
mt-Nd2 0.000464913676221404 -0.324161149149122 0.926 0.885 1
Pum2 0.00050220721516388 -0.646194445602124 0.249 0.307 1
Lnpep 0.000581567063474122 -0.602317448264028 0.397 0.416 1
Atp5k 0.000595765424164969 -0.668604115471851 0.375 0.394 1
Scaf1 0.000614445690946335 -0.555018807872395 0.077 0.137 1
Satb1 0.000622696455893857 -0.657779873458895 0.379 0.404 1
Rps27rt 0.000625309705933773 -0.66220947695629 0.303 0.339 1
Ost4 0.00063289118048023 -0.346140521842176 0.744 0.668 1
Irf8 0.000641695120282057 -0.714239274542276 0.63 0.59 1
Srf 0.000745861175336441 -0.495436756300757 0.063 0.118 1
Pet100 0.000759558982559897 -0.753315712793003 0.205 0.258 1
Gse1 0.000854316042674076 -0.549048987497169 0.136 0.199 1
Pogk 0.000967410408332427 -0.589092535134217 0.064 0.118 1
Macf1 0.00114885635352962 -0.582701627413754 0.367 0.388 1
Pan3 0.00120146225155635 -0.563488677950554 0.089 0.146 1
Son 0.00125203582852392 -0.51745842975223 0.544 0.506 1
Pds5a 0.00135648703758893 -0.543428378476053 0.126 0.186 1
Ppp2cb 0.00137985498231542 -0.406261590552032 0.055 0.106 1
Gls 0.00153490231201531 -0.605701652240093 0.152 0.208 1
Klf6 0.00155191474005385 -0.555158797563638 0.49 0.497 1
Crip1 0.00158542895667911 -0.312199340989586 0.948 0.919 1
Ube2q1 0.00160998297734445 -0.488359956797208 0.096 0.152 1
Csde1 0.00161450709556199 -0.62568956133059 0.284 0.317 1
Gnb1 0.00162631215170149 -0.612224952709916 0.338 0.363 1
Stk10 0.00173403650850745 -0.627543287615647 0.252 0.295 1
Ndufa1 0.00178649556798071 -0.481752381093846 0.637 0.55 1
Sppl3 0.00183407026523787 -0.584598763717069 0.151 0.205 1
Bcl9l 0.00196163641990805 -0.501787125956809 0.084 0.137 1
Larp1 0.00199378005441072 -0.483094850628799 0.122 0.18 1
Gm11808 0.00204762314792788 -0.470483337861257 0.088 0.143 1
Ccl3 0.00210172654052008 -1.08309817671531 0.201 0.261 1
Snrnp70 0.0022076108076335 -0.600456731819336 0.41 0.404 1
Gcn1l1 0.00243596344913941 -0.463013590026224 0.089 0.143 1
Cbx3 0.0024527144066417 -0.547123564851312 0.133 0.186 1
Chsy1 0.00247040201430966 -0.68252095117094 0.226 0.267 1
Pcbp2 0.0024763670661897 -0.588902864712074 0.485 0.453 1
Atxn2l 0.00253126915074246 -0.575443589106562 0.225 0.27 1
Dock2 0.00254097974213953 -0.47413350480423 0.612 0.565 1
Wbp1l 0.00273922003569278 -0.543286620772055 0.082 0.134 1
BC005537 0.00281271965982173 -0.650561555987436 0.227 0.27 1
Herc1 0.0028370662278361 -0.558155812733339 0.123 0.177 1
Il18rap 0.00296463538382832 -0.640626180638576 0.408 0.404 1
Rps15 0.00306797700462113 -0.261600488143176 0.9 0.814 1
Cops9 0.00333581232833362 -0.507914783507127 0.449 0.432 1
Baiap3 0.00394715785273979 -0.521800810472064 0.06 0.106 1
Smad7 0.00395268660364498 -0.506542877748628 0.171 0.224 1
Ankrd44 0.00406097635838581 -0.619401194751238 0.447 0.425 1
Itga2 0.00414162785274617 -0.664347398729156 0.142 0.193 1
Fam208a 0.00430361409412956 -0.493967133123231 0.107 0.158 1
Eif4ebp2 0.00433711877469942 -0.569348491217939 0.259 0.295 1
Gramd1a 0.00454890689431475 -0.564117360307495 0.166 0.214 1
Sec61g 0.0046294721099649 -0.361372999674241 0.723 0.634 1
Ptpn12 0.00465886532196271 -0.477358580159513 0.099 0.149 1
Kmt2c 0.00477107676897507 -0.556095557568032 0.13 0.18 1
Ppp4r2 0.00485321249432467 -0.530997953850731 0.082 0.13 1
Il18r1 0.00498767886642182 -0.73136043647874 0.248 0.283 1
Zmiz1 0.00522551046037917 -0.584643907165029 0.247 0.283 1
Tecpr1 0.00524953704727766 -0.53768934970303 0.407 0.407 1
Lpin1 0.00556947412703677 -0.58708481448487 0.145 0.193 1
Srsf5 0.00629401874131762 -0.515313979268359 0.603 0.522 1
H2-T23 0.00641581153315415 -0.536409820732212 0.485 0.457 1
Runx3 0.00643528852779623 -0.55934746541022 0.388 0.394 1
Arap1 0.00643540072401808 -0.453308817578605 0.107 0.155 1
Ptp4a2 0.00657192398222709 -0.476057642840078 0.488 0.457 1
Ppp2r5c 0.00672891219936574 -0.570457263174668 0.21 0.248 1
Pik3cd 0.00687112466338585 -0.559753975860534 0.362 0.37 1
Hipk1 0.00688556436914188 -0.493280760847769 0.164 0.211 1
Polr2l 0.00714785619588158 -0.496050984163766 0.449 0.435 1
Usp7 0.00718414687517451 -0.562187673582349 0.136 0.183 1
Smim27 0.00759187252664468 -0.457750385983537 0.085 0.13 1
Cxcr6 0.00771827900563404 0.268961612676218 0.112 0.059 1
Ikzf1 0.00791211253099819 -0.534224308589878 0.352 0.357 1
Klra9 0.00843522476959407 -0.544077504096467 0.379 0.416 1
Srrm2 0.00843708935819157 -0.393602857344227 0.644 0.565 1
Osbpl3 0.00870469239692524 -0.622050509402653 0.201 0.239 1
Slk 0.00870540281402078 -0.53313072958254 0.084 0.127 1
Dync1h1 0.00890710916208498 -0.501216152746904 0.167 0.211 1
Ythdc1 0.00925668543993617 -0.554698769077039 0.336 0.345 1
Klf13 0.0092689903127014 -0.685261764203483 0.312 0.323 1
Rock1 0.00937017731316125 -0.581597800799981 0.363 0.36 1
Arglu1 0.00950278715948409 -0.472119129537635 0.13 0.174 1
Yy1 0.00960626973220932 -0.489260340522312 0.168 0.214 1
Diaph1 0.00963459547952748 -0.511030619865246 0.47 0.438 1
Cnot1 0.0097564671696378 -0.538370868341253 0.167 0.208 1
Elk3 0.0100353491188893 -0.431326905974384 0.103 0.149 1
Slc12a6 0.0106335237599235 -0.402475892432612 0.073 0.115 1
Fbxw7 0.0107070015586564 -0.445862834399146 0.067 0.109 1
Clec2d 0.010930556512228 -0.569192176303943 0.397 0.391 1
Eif3j1 0.0112907091018266 -0.546034006331598 0.264 0.289 1
Crebzf 0.0114014837063743 -0.34815771060344 0.068 0.109 1
Ski 0.0114717650991739 -0.487965433969083 0.09 0.134 1
Ubtf 0.0115914689433406 -0.481106797179171 0.227 0.264 1
Arl5a 0.0116902998315073 -0.519244809969873 0.101 0.143 1
Spag9 0.0118678778057474 -0.473798627067504 0.114 0.158 1
Clk1 0.0119851695527211 -0.58753693878727 0.359 0.36 1
Atp2b1 0.0121150627106351 -0.611489285972852 0.344 0.351 1
Tab2 0.0125410089474185 -0.55113895786707 0.342 0.348 1
Atf4 0.0127406206806254 -0.643244419930219 0.349 0.348 1
Ppwd1 0.0129181036078008 -0.443834714202241 0.081 0.121 1
Wnk1 0.0131063475475391 -0.590276126944453 0.33 0.335 1
Gpr65 0.0135386060276583 -0.623614021637116 0.292 0.307 1
Erbin 0.0136974816163278 -0.484196823652866 0.119 0.161 1
Ccdc88c 0.0142306207481591 -0.622066913052469 0.218 0.248 1
Ppp1r12c 0.0144482217641481 -0.370140603888381 0.082 0.124 1
Col4a3bp 0.0145738037083347 -0.464108968944492 0.089 0.13 1
Zfp91 0.0147588869716025 -0.549277321049137 0.114 0.155 1
Tomm6 0.0158861222981536 -0.482219294748107 0.111 0.152 1
Map4k4 0.0160944190028138 -0.502422042511465 0.177 0.214 1
Wipf1 0.0171171457556842 -0.505833310392234 0.375 0.373 1
Mef2d 0.0175919056709221 -0.494043149499487 0.162 0.199 1
Cdc34 0.0180880756782823 -0.48135851109259 0.126 0.165 1
Zbtb20 0.0183235131394044 -0.629509027550051 0.24 0.267 1
Ankra2 0.0184104084330888 -0.414144750461786 0.142 0.183 1
Tmem164 0.0192520852341217 -0.434795993329805 0.071 0.109 1
Synj1 0.0193731907369876 -0.406655620983093 0.068 0.106 1
Usf2 0.0212870801862482 -0.496209577001867 0.159 0.196 1
Bola2 0.0223605095682927 -0.584728235624662 0.363 0.351 1
Dhx38 0.0230413441272678 -0.429522830060058 0.075 0.112 1
Nr2c2 0.0247480679484368 -0.404469849969662 0.093 0.13 1
Mark2 0.0252509865282581 -0.529686850502346 0.24 0.261 1
Chd4 0.0259374337381326 -0.500635187105334 0.452 0.41 1
Cdyl 0.0260688688884469 -0.406557119587739 0.074 0.109 1
Ifng 0.0262502368531996 -0.446168451449206 0.13 0.171 1
Nucks1 0.027067171974877 -0.500576966028106 0.175 0.211 1
Esyt1 0.0271390302696853 -0.442576120691122 0.541 0.478 1
Ssbp3 0.0272955946033357 -0.323250104482349 0.075 0.112 1
Coro2a 0.0279026502636144 -0.668232000617271 0.184 0.214 1
Tcf4 0.0296510689464677 -0.372452176213961 0.115 0.152 1
Cnot6 0.029802431043194 -0.373769115422016 0.088 0.124 1
Camk2n1 0.0300768218670037 -0.682240343197911 0.321 0.32 1
Heca 0.0301000353053859 -0.509544231583402 0.125 0.158 1
Mknk2 0.0321749452740454 -0.555531806378229 0.229 0.252 1
Arih1 0.0333713823565664 -0.482258449225341 0.144 0.177 1
Elf4 0.0358440422430901 -0.502601404224104 0.171 0.205 1
Taok2 0.0362891294166976 -0.365045999921746 0.081 0.115 1
Plec 0.0371462199908766 -0.530018454206573 0.359 0.345 1
Nup210 0.0372717499895423 -0.460221436596268 0.31 0.323 1
Samd9l 0.0382104823347582 -0.423143630764007 0.138 0.171 1
Prex1 0.0390962877696292 -0.472608177872597 0.462 0.422 1
Slc7a1 0.0395072258357653 -0.331985729837187 0.075 0.109 1
Gas7 0.0406852168564847 -0.426771433572903 0.205 0.233 1
Cd44 0.0408896473210507 -0.500120590558296 0.333 0.326 1
Tmem259 0.0418308166920902 -0.373747801640099 0.077 0.109 1
Adcy7 0.0431492099690318 -0.526619606095784 0.234 0.255 1
Ppp6r3 0.0433420747216331 -0.383306777101538 0.115 0.149 1
Tcf12 0.0451824171469015 -0.463292837961131 0.148 0.177 1
Ogt 0.0452894247504085 -0.455876323338514 0.212 0.233 1
Smad3 0.0472910329233384 -0.446351908856158 0.112 0.143 1
Ensa 0.0473714777417751 -0.436401164339049 0.084 0.115 1
Rock2 0.0478953264845001 -0.364700164116523 0.077 0.109 1
Cyhr1 0.0483711388100676 -0.410412093751498 0.093 0.124 1
Usp19 0.0489558410255902 -0.338435986102106 0.095 0.127 1
Zc3h18 0.0509409232003339 -0.40539024882715 0.095 0.127 1
Fam46a 0.0515418531930756 -0.356868710638055 0.1 0.134 1
Dicer1 0.0522001845424627 -0.342430755968017 0.084 0.115 1
Rasgrp2 0.0525565170755169 -0.533870088880867 0.11 0.14 1
Nudt3 0.0554671528198979 -0.489685978479674 0.111 0.14 1
Foxn3 0.0563903027109727 -0.505662584940311 0.195 0.217 1
Kcnab2 0.0577576893446263 -0.503430436183956 0.252 0.264 1
Fus 0.0600272478214841 -0.504396371767631 0.411 0.376 1
Gfod1 0.0617553440988639 -0.389105072236283 0.079 0.109 1
Gm8186 0.0628051490309285 -0.406830565959754 0.518 0.463 1
Ppp6r1 0.063039558226898 -0.423686413439659 0.093 0.121 1
Ccdc85b 0.0640199644727628 -0.476254925718503 0.184 0.208 1
Grap2 0.064476950386029 -0.299883985754391 0.09 0.121 1
Aes 0.0676625641346388 -0.324179572052284 0.508 0.457 1
Cebpz 0.0689841540200863 -0.521011505126228 0.218 0.233 1
Hist1h2ap 0.0690260698500337 -0.454942030203892 0.075 0.102 1
Lrrc47 0.0701755150163693 -0.34734251768153 0.084 0.112 1
Mark3 0.0704475915089329 -0.329078607453274 0.079 0.109 1
Zfp638 0.0709272836393761 -0.342756941456264 0.116 0.146 1
Fam111a 0.0714576119630851 -0.422059533578613 0.089 0.118 1
Elmo2 0.0715704202667744 -0.272421206781348 0.258 0.171 1
Mbd2 0.0732667865099994 -0.554662022652322 0.204 0.217 1
Kdm2a 0.0738233602733183 -0.511741118389399 0.126 0.152 1
Pafah1b1 0.0746697641968752 -0.490539458030512 0.464 0.413 1
Pkn1 0.0760843089902462 -0.487468329123894 0.24 0.248 1
Med13l 0.0767508990514394 -0.372178243189119 0.126 0.152 1
Rgs2 0.0773524579559674 -0.441517588342983 0.558 0.494 1
Arrdc3 0.0782201200715465 -0.402259225751943 0.093 0.121 1
Msl2 0.0792651631474064 -0.367591581947146 0.075 0.102 1
Ybx3 0.0794277993673557 -0.540858258332736 0.17 0.189 1
Nme1 0.081596669877274 -0.49662176904936 0.356 0.332 1
Ctcf 0.0830901049345349 -0.447717299270019 0.173 0.193 1
Mob1a 0.0834755030603446 -0.479545820582688 0.219 0.233 1
Cflar 0.0862322378313577 -0.4241107544708 0.159 0.18 1
Mcl1 0.0865920235812763 -0.456241963897455 0.323 0.317 1
Golga4 0.0879831987833135 -0.459004189846655 0.159 0.183 1
Mat2a 0.0900984871047761 -0.541675143682264 0.251 0.258 1
Srsf1 0.0909099228117821 -0.547444991014555 0.162 0.18 1
Nfkbid 0.0925816959587662 -0.647347600842795 0.127 0.155 1
Ubr5 0.0950700920474487 -0.364725211787726 0.099 0.124 1
Gpbp1l1 0.0953832289773652 -0.418966206176887 0.108 0.134 1
Kdm7a 0.0954987515936295 -0.346175510135655 0.096 0.121 1
Adgre5 0.0956830912876347 -0.278701908103721 0.679 0.568 1
Arhgef1 0.0958747194810139 -0.312280703072716 0.596 0.509 1
Grb2 0.0963493978228509 -0.406224397800378 0.223 0.236 1
Cul3 0.0975312754543346 -0.417651196405084 0.158 0.18 1
Bcl2l1 0.0993265476148908 -0.424073344107428 0.107 0.13 1
Borcs7 0.100570686556587 -0.48487967228417 0.099 0.124 1
Nup153 0.10094157095613 -0.340816512329899 0.114 0.14 1
Bptf 0.101279171897847 -0.523406449626452 0.268 0.267 1
Nabp1 0.101719296233604 -0.476591975168852 0.318 0.307 1
Tnk2 0.103010390552602 -0.457016550373742 0.123 0.146 1
Arf3 0.105506663262593 -0.402015199886561 0.19 0.208 1
Spata13 0.106188459109644 -0.490970671250645 0.222 0.236 1
Tardbp 0.106330473130148 -0.3625844059554 0.171 0.189 1
Usp4 0.107873856348946 -0.388605013846278 0.11 0.134 1
Trim8 0.109145111099479 -0.394793833653647 0.097 0.121 1
Dido1 0.111120739631167 -0.373356760329606 0.085 0.109 1
Ptbp3 0.111210673003821 -0.343082543539795 0.5 0.45 1
Kat6a 0.111528568448618 -0.330390914079129 0.105 0.13 1
Slc2a3 0.111642651601587 -0.359507478103162 0.097 0.121 1
Brd3 0.112076734718298 -0.381402108457411 0.089 0.112 1
Stim1 0.113803550732946 -0.437959727620045 0.178 0.196 1
Mbp 0.11561165997395 -0.399046874043089 0.174 0.196 1
Sys1 0.116663103713411 -0.444885968417373 0.181 0.196 1
Atp2a3 0.117158777183631 -0.484921371445111 0.234 0.242 1
Gm47283 0.118264347313706 -0.263838213520577 0.084 0.109 1
Dock10 0.120465703094775 -0.46512461239844 0.368 0.345 1
Arhgef2 0.12051832713501 -0.424844993627161 0.218 0.23 1
Sbf1 0.121181848332509 -0.398009019700021 0.141 0.161 1
Prkacb 0.121463912594592 -0.419301687436673 0.341 0.323 1
D17Wsu92e 0.122547779074804 -0.4163108441204 0.118 0.14 1
Smap2 0.123899328389511 -0.452734787580358 0.201 0.214 1
2900097C17Rik 0.124591943718668 -0.44259914400125 0.144 0.161 1
Marf1 0.129432550054993 -0.307427763573118 0.082 0.106 1
Gpc1 0.130480747624544 -0.362599263619507 0.137 0.158 1
Taok1 0.132941283568733 -0.369286442639082 0.108 0.13 1
BC017643 0.134199460637068 -0.429710090351721 0.123 0.143 1
Klra8 0.135522955673595 -0.486319671927914 0.427 0.419 1
Arhgap45 0.137939452420003 -0.29563296783944 0.786 0.661 1
Kmt2d 0.138083922384161 -0.365509533376065 0.105 0.127 1
Csnk1g2 0.139409753609723 -0.36855075234376 0.151 0.171 1
Susd6 0.141325747234568 -0.36333757693308 0.129 0.149 1
Iqsec1 0.142252427124893 -0.370216930037939 0.096 0.118 1
Pitpna 0.144321070181449 -0.482777161117816 0.301 0.286 1
Rgs3 0.144341806349213 -0.402691539515631 0.229 0.236 1
Ddx6 0.145149944802873 -0.518471613477122 0.225 0.23 1
Nek9 0.146324779614118 -0.303552582644231 0.093 0.115 1
Wwp1 0.146455609016545 -0.257153458765285 0.079 0.102 1
Mfsd14b 0.147650879944957 -0.302660768302306 0.081 0.102 1
Spen 0.147952786773128 -0.429323128195664 0.09 0.112 1
Phf20l1 0.148310537672617 -0.313559930105003 0.281 0.196 1
Nek7 0.150123167493374 -0.431780891485086 0.13 0.149 1
Brd4 0.150610181604691 -0.463011154521384 0.293 0.283 1
Tle3 0.154083544846411 -0.392542763805112 0.207 0.217 1
Slc20a1 0.154581702543128 -0.378191998213901 0.144 0.161 1
Tma7 0.155851230818886 -0.275909138838775 0.789 0.671 1
Cxxc5 0.156183388210143 -0.362516209301613 0.16 0.177 1
Ube2h 0.158156342640726 -0.440990132255449 0.151 0.168 1
Prrc2c 0.158942973099073 -0.387830863285749 0.479 0.416 1
Csnk2a1 0.160794559820375 -0.556883964018748 0.205 0.208 1
Ssh1 0.163321158415324 -0.39892100323906 0.115 0.134 1
Vezf1 0.163885663819992 -0.400346742299359 0.179 0.193 1
Rel 0.163912539014926 -0.300192572960729 0.145 0.102 1
Sike1 0.166028076312263 -0.25397018387295 0.24 0.171 1
Tln1 0.166646171844139 -0.276882535483237 0.734 0.606 1
Ttc7 0.168906982847567 -0.50211935560989 0.223 0.224 1
Mtmr12 0.169770568425217 -0.327050513080406 0.104 0.124 1
Map7d1 0.172734694861504 -0.502623886791354 0.233 0.233 1
Azin1 0.173690122029299 -0.376463993591782 0.129 0.146 1
Snrpf 0.173995334091727 -0.351720187988779 0.59 0.494 1
Por 0.178026644307127 -0.312042398242956 0.099 0.118 1
Nedd9 0.183815791253125 -0.487645164881428 0.168 0.18 1
Mrps6 0.18440431315753 -0.376750899347118 0.126 0.143 1
Cyfip2 0.184740393573238 -0.394483350453623 0.451 0.398 1
Tbc1d10b 0.185547819729063 -0.332642590587199 0.097 0.115 1
Nfatc3 0.185934370244583 -0.425426492969785 0.271 0.264 1
Xpo6 0.187244928533744 -0.272996141274707 0.092 0.112 1
Klrc2 0.188838538739769 -0.364813629200843 0.37 0.348 1
Mllt6 0.190006510693738 -0.466371466902749 0.19 0.199 1
Romo1 0.192903506095676 -0.395861064380148 0.434 0.376 1
B3gat3 0.195423491767359 -0.434679450827605 0.144 0.158 1
Psd4 0.201797745388163 -0.49657575788835 0.179 0.186 1
Skil 0.203625252738691 -0.260416758131862 0.164 0.118 1
Fryl 0.204723251899572 -0.379094094441254 0.273 0.267 1
AL590144.2 0.205213773583957 -0.308958481813311 0.099 0.118 1
Plekha5 0.208951298656317 -0.357426442020472 0.103 0.121 1
Klrb1b 0.209033813737655 -0.551601087970382 0.296 0.283 1
Tnrc6b 0.211179240908808 -0.411933391253309 0.23 0.23 1
Plek 0.211306637669875 -0.476121453367204 0.444 0.391 1
Baz1a 0.212466621267053 -0.457579922913281 0.171 0.18 1
Ppp4r3b 0.214428788158481 -0.253375207056355 0.234 0.171 1
Celf1 0.21781173273074 -0.415735075139201 0.201 0.208 1
Slc39a7 0.218529097773133 -0.361269534277856 0.111 0.127 1
Pbrm1 0.219582021691628 -0.413076564855565 0.249 0.245 1
Ndufaf8 0.219809261485667 -0.476609821647098 0.247 0.236 1
Pdcd4 0.2231390032135 -0.454458508704569 0.408 0.357 1
Tbc1d22b 0.233781262043046 -0.317800243675265 0.093 0.109 1
Aak1 0.236464674822877 -0.427370578600368 0.166 0.174 1
Ptpn22 0.237126986851799 -0.289085448368199 0.477 0.422 1
Galnt1 0.237444509643287 -0.374884186106463 0.185 0.193 1
Otulin 0.238095172704106 -0.400184233673937 0.126 0.14 1
Tnrc6c 0.240020439461743 -0.294272777679069 0.095 0.112 1
Pim1 0.241525264248942 -0.367195367009934 0.481 0.429 1
Atp11b 0.242197677148111 -0.39472040087399 0.36 0.326 1
Skiv2l 0.24339919663235 -0.282186941947538 0.092 0.109 1
Cdk9 0.243500770745874 -0.324718316645885 0.119 0.134 1
Upf1 0.243864618716151 -0.433618714074247 0.149 0.158 1
Picalm 0.245554926365606 -0.367554206777202 0.148 0.158 1
Chd8 0.247756751603158 -0.331775125777581 0.138 0.149 1
Vps4b 0.249641801353687 -0.410544268383011 0.262 0.255 1
Lbh 0.249998812325653 -0.485586783452805 0.266 0.258 1
Cand1 0.252703869364309 -0.287053880985321 0.086 0.102 1
Pdap1 0.253818962347183 -0.259706023592571 0.273 0.202 1
Ablim1 0.260051135163724 -0.413514381065655 0.475 0.413 1
Wdr26 0.26085364237852 -0.354165808536143 0.234 0.233 1
Esyt2 0.264704383581059 -0.35646952157001 0.19 0.196 1
Notch1 0.265536486310528 -0.331434339027886 0.144 0.155 1
Aqr 0.266190112353894 -0.381670305890276 0.122 0.134 1
Ptk2b 0.267186981524724 -0.419581721646484 0.27 0.258 1
Tgoln1 0.269485085346639 -0.353133197210297 0.247 0.242 1
Usp25 0.270086800916587 -0.438995486805469 0.24 0.236 1
Ccdc88b 0.270784602709159 -0.40558201779496 0.144 0.155 1
Taf10 0.272875813571877 -0.384898817531619 0.332 0.301 1
Arl4c 0.273617134828351 -0.433527269911673 0.192 0.196 1
Uqcr11 0.275108766239737 -0.338215639359686 0.529 0.435 1
Itpr3 0.277093440053865 -0.395300481240681 0.145 0.155 1
Mcmbp 0.278162220678791 -0.279726735410188 0.11 0.124 1
Dyrk2 0.280583195368313 -0.4041128936507 0.132 0.143 1
Rex1bd 0.281947957688526 -0.262467620758932 0.314 0.23 1
5031425E22Rik 0.283559340128481 -0.466217896441151 0.155 0.161 1
Aebp2 0.288794460331707 -0.315675185729268 0.118 0.13 1
Tbl1xr1 0.289772871316008 -0.307608602077528 0.132 0.143 1
Hook3 0.2912438057322 -0.316820105123493 0.127 0.14 1
Zcchc11 0.296519961037597 -0.531705106446385 0.297 0.276 1
Hcfc1 0.299174436245971 -0.32481994851576 0.095 0.109 1
Myo9b 0.301235624221947 -0.336321974244138 0.138 0.149 1
Dgkd 0.301839602627767 -0.365497697270654 0.237 0.233 1
Zcchc6 0.302792788255493 -0.528431982797449 0.252 0.239 1
Mrpl52 0.30499744358443 -0.291546852927916 0.634 0.509 1
Usp3 0.30742811589394 -0.407314823125846 0.179 0.183 1
Scimp 0.311356733212667 -0.2712149293822 0.108 0.081 1
Ranbp2 0.31230950519922 -0.278233981768583 0.168 0.127 1
Mindy2 0.313053007346245 -0.417743806449035 0.144 0.152 1
Actr2 0.320773079266897 -0.326078164738854 0.497 0.419 1
Hs3st3b1 0.327130615173175 -0.270496593594403 0.089 0.102 1
Rps6ka3 0.327434082378371 -0.300504551626243 0.133 0.143 1
4932438A13Rik 0.330509111622033 -0.379020164160761 0.178 0.18 1
Arpp19 0.330726103535883 -0.260597990800386 0.586 0.484 1
Tmem176a 0.331225793000709 -0.280956264902205 0.133 0.149 1
Uhmk1 0.332474893106472 -0.408076824821447 0.162 0.165 1
Zdhhc18 0.332689041256765 -0.424798564628288 0.232 0.224 1
Lasp1 0.338714594361111 -0.343770584185469 0.333 0.307 1
Gpatch8 0.339814872068841 -0.305856013005622 0.133 0.143 1
Cdc37l1 0.340337042413437 -0.345232873533108 0.097 0.109 1
Cltc 0.340661934367487 -0.328653689689055 0.248 0.186 1
Itgax 0.342036331205543 -0.4030779249061 0.437 0.379 1
Polr2a 0.345132794279892 -0.332787099685119 0.336 0.248 1
Tnfaip3 0.345443995197607 -0.335106028544291 0.579 0.484 1
Arhgap17 0.349218489840281 -0.275697215171653 0.103 0.115 1
Ier3ip1 0.349331029325242 -0.397047336342551 0.397 0.348 1
Cyth1 0.352298562917377 -0.340553670213467 0.159 0.165 1
Mrpl33 0.352324554087711 -0.306704730095765 0.596 0.484 1
Dhx15 0.364570401562585 -0.363647978355271 0.225 0.217 1
Snrk 0.36673157761922 -0.276846896393319 0.108 0.118 1
Lrrc8c 0.366929650023458 -0.250636470470021 0.196 0.152 1
Rin3 0.367698276348714 -0.318737356249044 0.204 0.202 1
Nufip2 0.371273789014588 -0.287734687175093 0.112 0.121 1
Ankrd12 0.371283486490613 -0.470054103854474 0.262 0.245 1
Crebrf 0.372035164547804 -0.349698402680039 0.119 0.127 1
Atp1a1 0.377020068981293 -0.288797367015529 0.359 0.267 1
Sfswap 0.37928460815246 -0.318622859607852 0.108 0.118 1
Rbm25 0.381578742089129 -0.35203947533974 0.422 0.366 1
Limd1 0.385888351253533 -0.40500477381668 0.184 0.18 1
Msl1 0.386669384319859 -0.34189741396792 0.129 0.137 1
Ddx21 0.39100486779945 -0.320418251936805 0.33 0.252 1
Khnyn 0.391168843680322 -0.374140840881889 0.107 0.115 1
Zbtb7a 0.392785225000101 -0.554498741714489 0.364 0.311 1
2310035C23Rik 0.396937999313719 -0.252361851094648 0.096 0.106 1
Styk1 0.399003376938003 -0.360637482220373 0.186 0.186 1
Rexo1 0.399758396855068 -0.377565186527563 0.107 0.115 1
Eif4g1 0.400500902871917 -0.280910324971626 0.296 0.22 1
Bag6 0.400979153058942 -0.365604698651005 0.116 0.124 1
Senp6 0.402557140198431 -0.368761987833227 0.232 0.22 1
Ep300 0.404383880330309 -0.346148633691264 0.111 0.118 1
Psip1 0.407599826244524 -0.274604602482438 0.299 0.23 1
Nr4a3 0.408224424070367 -0.457283990558194 0.134 0.106 1
Jak2 0.408935627643621 -0.284787755697552 0.116 0.124 1
Jade2 0.410426219551555 -0.318764171221808 0.14 0.146 1
Prkar2a 0.411308145227303 -0.349220015622604 0.096 0.106 1
Ide 0.411516608794864 -0.389937938363891 0.152 0.155 1
Pde7a 0.413925704173981 -0.286095895887299 0.184 0.183 1
Hivep2 0.414067765612594 -0.26322981588305 0.116 0.124 1
Phf12 0.41573641584304 -0.317879011336372 0.097 0.106 1
Arsb 0.418577921280036 -0.40774174769922 0.479 0.404 1
Phf3 0.419036782332627 -0.268133375843865 0.241 0.189 1
Numa1 0.420611472349485 -0.383928231568433 0.175 0.174 1
Abhd17a 0.423764016568599 -0.283516298465413 0.125 0.13 1
Anapc1 0.424860198384259 -0.292190524427155 0.093 0.102 1
Pcnt 0.4248718360957 -0.282757280893911 0.1 0.109 1
Cggbp1 0.42625746459732 -0.361647276502166 0.185 0.183 1
Pkn2 0.427932301011218 -0.367426583410919 0.207 0.199 1
Emsy 0.427939382289678 -0.280096405877152 0.11 0.118 1
Tnks2 0.428018825567931 -0.422614756297388 0.199 0.193 1
Usp1 0.428949737236371 -0.29729208530193 0.142 0.149 1
Creb1 0.432742007732977 -0.330688826579529 0.134 0.14 1
Klra4 0.433041660951417 -0.458400131942876 0.31 0.298 1
Irf2bpl 0.435218638591574 -0.341968346969881 0.216 0.211 1
Ddx3x 0.435785813073812 -0.392388215366531 0.193 0.189 1
Sytl3 0.436031159013404 -0.465663212794135 0.267 0.248 1
Kdm3b 0.441907108382593 -0.270595677411417 0.108 0.115 1
Add1 0.442796707279975 -0.419428549422847 0.34 0.295 1
Baz2a 0.446401695762132 -0.348518239669224 0.189 0.149 1
Tyk2 0.447686990714577 -0.474234077527227 0.149 0.149 1
Wapl 0.448826304037542 -0.293079032898098 0.132 0.137 1
Pik3cg 0.45083057811054 -0.354971211170078 0.114 0.121 1
Msi2 0.451665821786036 -0.325452455430915 0.099 0.106 1
Rasa3 0.453668578519293 -0.329766218380624 0.16 0.161 1
Sms 0.454160199437817 -0.308415075663189 0.325 0.248 1
Dynll2 0.456295744360511 -0.360553177880855 0.192 0.186 1
Cbx4 0.456495252664547 -0.388966467514788 0.167 0.168 1
Bcor 0.461084934041652 -0.288714202508132 0.101 0.109 1
Klri2 0.464339956484991 -0.500230017519406 0.393 0.342 1
Gadd45b 0.465486732609989 -0.412846686133371 0.112 0.093 1
Ctnnb1 0.466325115120221 -0.404972148095729 0.251 0.236 1
Tm6sf1 0.47136481627137 -0.260380202270818 0.333 0.255 1
Mapk1ip1l 0.472535626661668 -0.281038918455651 0.108 0.115 1
Cant1 0.48013939692381 -0.292887645924685 0.103 0.109 1
Fam98b 0.48028080952535 -0.288688858779456 0.099 0.106 1
Enpp4 0.480499431671276 -0.255623892809138 0.144 0.115 1
Pik3r5 0.487001370654709 -0.266312760721161 0.204 0.165 1
Gsk3b 0.487161432796472 -0.354254815109165 0.242 0.227 1
Arfgef1 0.489716715461403 -0.395357882090662 0.162 0.158 1
Mrpl57 0.494464325125098 -0.333990280554939 0.373 0.32 1
Smim11 0.498745457426238 -0.269757177419405 0.3 0.236 1
Gabpb2 0.499576999524223 -0.330621701593975 0.107 0.112 1
Aff4 0.499836871719352 -0.319474409293414 0.136 0.14 1
Tbc1d2b 0.501340318163031 -0.294459155892941 0.116 0.121 1
Mtch1 0.504683143897094 -0.282965929295224 0.114 0.118 1
Mast3 0.508631798991922 -0.342115514920313 0.121 0.124 1
Srsf6 0.509703152421802 -0.382021584290729 0.311 0.273 1
AI467606 0.51097587193132 -0.340957114431372 0.105 0.112 1
Ppp1r14b 0.513681981288845 -0.272685466979663 0.116 0.121 1
Hnrnpm 0.514139790064495 -0.422302579822176 0.399 0.335 1
Was 0.515373474451986 -0.300730038722635 0.249 0.199 1
Tmem189 0.524437776720865 -0.273164750084719 0.126 0.13 1
Zzef1 0.524943448562844 -0.295429641991288 0.141 0.143 1
Mtpn 0.525196270157428 -0.271654455718581 0.299 0.23 1
Ppp1r15b 0.526483708209171 -0.311150137018309 0.118 0.121 1
Magt1 0.526779661012613 -0.417784561614709 0.166 0.161 1
Egr1 0.530127583190637 -0.48943759605208 0.13 0.106 1
Mylip 0.532955551184766 -0.447438038445806 0.214 0.202 1
Ripor2 0.539964461910222 -0.335851112068669 0.248 0.23 1
Gatad2b 0.541959692794922 -0.389754733705493 0.175 0.168 1
Atf7ip 0.542750413496919 -0.365745874621804 0.214 0.202 1
Cuedc1 0.543394824225079 -0.281121035430588 0.166 0.161 1
Zc3h7a 0.545206560842319 -0.361757858711607 0.166 0.161 1
Cux1 0.546253372769618 -0.282601222776921 0.133 0.109 1
Tra2b 0.547442632886958 -0.400587732697034 0.482 0.391 1
Srp19 0.547951621231176 -0.289603577734503 0.344 0.264 1
Gramd1b 0.551555252666079 -0.255484530962631 0.1 0.106 1
Dennd1b 0.55626485593986 -0.292197516573853 0.147 0.146 1
Tacc1 0.556381016327005 -0.336670593300372 0.382 0.323 1
Calu 0.560661787139929 -0.278834338947032 0.099 0.102 1
Crebbp 0.560863607330158 -0.334396587861418 0.189 0.183 1
Eif3a 0.563001389576743 -0.396695120033727 0.442 0.366 1
Mlxip 0.563920209674409 -0.3986120627706 0.133 0.134 1
Sh2d3c 0.565968210961495 -0.264617753972949 0.207 0.168 1
Tox4 0.570766212121134 -0.257915433894378 0.171 0.14 1
Taf1 0.572138951590219 -0.363750125013149 0.104 0.106 1
H2afy 0.575362680537471 -0.252457478012885 0.497 0.37 1
Tbc1d10c 0.582524081855291 -0.259645334835042 0.521 0.438 1
Pcm1 0.5837350532629 -0.26928502312367 0.112 0.115 1
Ddx18 0.587596804424085 -0.253621264406759 0.192 0.158 1
Xrn1 0.594281641885191 -0.295088965411303 0.133 0.134 1
Pdgfb 0.594454775247183 -0.338319253215357 0.1 0.102 1
Tagap 0.59535047539388 -0.313795121295429 0.147 0.146 1
Synj2bp 0.59588058798716 -0.302091273342567 0.125 0.124 1
Rap1gds1 0.596729611394395 -0.28421931726653 0.152 0.149 1
Mkrn1 0.599796111100014 -0.25703033511924 0.33 0.261 1
Bcl2 0.600814941158882 -0.282450729269483 0.556 0.478 1
Ube2s 0.611157703340915 -0.311339674636065 0.282 0.252 1
B230219D22Rik 0.61284225403331 -0.38788161237026 0.268 0.242 1
Fcho2 0.614584613674409 -0.261112277009257 0.11 0.112 1
Ncor1 0.61580671320632 -0.327985146812324 0.419 0.36 1
Efcab14 0.616495072709061 -0.276009737084096 0.111 0.112 1
Cic 0.617728797748934 -0.379510965481145 0.122 0.121 1
Phf14 0.618098293209182 -0.253883246261456 0.151 0.146 1
Ubr2 0.618925444762392 -0.288826528393346 0.226 0.183 1
Mprip 0.619518617845638 -0.257701218980649 0.108 0.112 1
Fgl2 0.619722848205919 -0.340331098832317 0.397 0.351 1
Chmp4b 0.62144608138614 -0.28465879483482 0.432 0.363 1
Gimap8 0.624530431256608 -0.349220803394227 0.284 0.252 1
Kras 0.625023287968734 -0.403091855665884 0.31 0.242 1
Pum1 0.627584970249812 -0.346876309114553 0.171 0.165 1
Gmfb 0.628091157586669 -0.270276731956554 0.141 0.14 1
Klf7 0.628390786419244 -0.368384396684422 0.182 0.149 1
Prkcb 0.629880304216176 -0.408013953645779 0.348 0.301 1
Ddx27 0.634200925258661 -0.260916303034065 0.132 0.109 1
Sema4a 0.635741768036101 -0.321144305379304 0.418 0.354 1
Kmt2a 0.642190518673298 -0.327019368055511 0.232 0.214 1
Usp34 0.643637329348974 -0.27018539578915 0.16 0.155 1
Ehbp1l1 0.645181413825366 -0.407175360275868 0.134 0.13 1
Cdc42se1 0.646871153151221 -0.363365952630108 0.4 0.329 1
Pear1 0.651474218876752 -0.291044948014751 0.115 0.115 1
Gtf3c2 0.654512984986067 -0.31917653943938 0.112 0.112 1
Tbx21 0.657506985937109 -0.390674501181999 0.438 0.373 1
Foxp1 0.660432566522654 -0.25882295170372 0.308 0.27 1
Ap1b1 0.660664176888375 -0.253524939719266 0.115 0.115 1
Ldb1 0.661809656287475 -0.259028251863632 0.138 0.137 1
Rrbp1 0.66687015870059 -0.332145751151205 0.333 0.264 1
Scaf11 0.668140908334625 -0.337814790597515 0.314 0.273 1
Lars 0.671643984843663 -0.256241990885672 0.115 0.115 1
Myo1g 0.672290545052807 -0.268249011797341 0.201 0.189 1
Atp2a2 0.673434306126811 -0.338617580963869 0.123 0.121 1
Spty2d1 0.674957379836254 -0.355482949268077 0.16 0.134 1
Etnk1 0.678497992890203 -0.257534247524516 0.164 0.137 1
Poldip3 0.678696997535333 -0.356562956432463 0.116 0.115 1
Eea1 0.68001534188754 -0.375413824011976 0.168 0.158 1
Inpp5d 0.680198583661494 -0.251504851698645 0.336 0.264 1
Txndc11 0.682906181285408 -0.269584339415684 0.144 0.14 1
Capn1 0.684913178729411 -0.256844477552327 0.133 0.13 1
Cerk 0.686081031945034 -0.273221988726395 0.141 0.137 1
Pi4ka 0.700333295470882 -0.327048431640985 0.104 0.102 1
Ctdsp2 0.705481493876416 -0.276524761089499 0.137 0.134 1
Tcirg1 0.705552138727748 -0.320149576595874 0.11 0.109 1
Arhgef3 0.70636549315485 -0.302044847080243 0.178 0.149 1
Tmem30a 0.707837723188287 -0.323391146401653 0.389 0.298 1
Rab21 0.710121524300848 -0.330950148374179 0.134 0.13 1
Xpo1 0.711158940818064 -0.284599934979078 0.104 0.102 1
Ikbkb 0.71150397282515 -0.289381514483331 0.147 0.14 1
Edem1 0.712285727585576 -0.296706937894 0.121 0.118 1
Ttc39b 0.716332885709281 -0.252433319187325 0.189 0.158 1
Wbp2 0.716868170703292 -0.287948022176435 0.207 0.171 1
Zfp207 0.718242334759228 -0.379801085276523 0.226 0.202 1
Tlk1 0.725037047159401 -0.346500845735461 0.159 0.149 1
Arap2 0.729406947261386 -0.393923378862436 0.299 0.261 1
Azi2 0.730923216606547 -0.280136630790313 0.2 0.171 1
Sec24c 0.737316997340141 -0.281965839425199 0.127 0.124 1
Nr4a1 0.737850331769525 -0.503755512572521 0.451 0.373 1
Sec61a1 0.740019874645006 -0.341305189466343 0.253 0.208 1
Top2b 0.741247899982773 -0.260143040017068 0.364 0.295 1
Tor1aip1 0.742432998338937 -0.328810452393969 0.175 0.165 1
Myo1f 0.743653527829028 -0.366494220614793 0.353 0.295 1
B4galnt1 0.745023692233669 -0.265045984029594 0.61 0.488 1
2810403A07Rik 0.745810024584497 -0.274017596226085 0.118 0.115 1
Smchd1 0.745978853810004 -0.297206306960818 0.21 0.177 1
Ralbp1 0.747100254321174 -0.283074150731326 0.396 0.314 1
Rbbp6 0.747162150518515 -0.259597985959452 0.125 0.121 1
Sec62 0.747676560831826 -0.311061972835762 0.492 0.385 1
Wdr43 0.74812117866002 -0.401429851777002 0.126 0.121 1
Ppp3ca 0.748499320436119 -0.303378802208452 0.248 0.224 1
Rassf2 0.750184596042016 -0.324598217220589 0.136 0.115 1
Supt5 0.751816917157494 -0.262206487338842 0.181 0.152 1
Stag2 0.753281975749844 -0.307617861855959 0.164 0.14 1
Ccnt2 0.753796203125657 -0.337515679764383 0.141 0.121 1
Stip1 0.754701563943106 -0.320807166159128 0.221 0.186 1
Ap2b1 0.759569601304473 -0.30697227311361 0.159 0.149 1
Alkbh1 0.759716515463336 -0.319747384716379 0.136 0.13 1
Tcea1 0.762585388858422 -0.345223287219963 0.423 0.323 1
Kansl1 0.763424172626533 -0.377036879274021 0.19 0.174 1
Prpf4b 0.763438532118188 -0.279154234054563 0.227 0.189 1
Prpf8 0.76593157383942 -0.285195223102353 0.247 0.22 1
Dusp2 0.774036997361279 -0.345802717368928 0.381 0.307 1
Nudcd3 0.775568481028702 -0.254598697746057 0.141 0.137 1
Zfp106 0.778454390593829 -0.293448655879245 0.123 0.118 1
Ppig 0.779617411576976 -0.271403608465626 0.334 0.273 1
Luc7l2 0.781039292411136 -0.282234525481424 0.416 0.345 1
Ppp3cb 0.782910840384024 -0.28366941648777 0.132 0.124 1
Ogdh 0.784992651483298 -0.393239963503898 0.264 0.227 1
Maf 0.78582086980409 -0.290083911649269 0.11 0.109 1
Metap2 0.786537522713913 -0.28882804146587 0.322 0.261 1
Mapkapk2 0.78703739796026 -0.286236387040916 0.151 0.143 1
Nr3c1 0.787691216393885 -0.346092786116324 0.251 0.224 1
Safb 0.7880130909727 -0.275645371274946 0.166 0.155 1
Mycbp2 0.789647546702084 -0.299427448510548 0.322 0.255 1
Tnrc6a 0.789701526101809 -0.300618843508676 0.141 0.134 1
Cmas 0.791162537872612 -0.282207234409823 0.129 0.112 1
Trim28 0.791949173199773 -0.321685062666073 0.197 0.18 1
Anp32e 0.793916329971002 -0.292606658173149 0.271 0.22 1
Rbms1 0.796158129538393 -0.380455795810227 0.467 0.351 1
Padi2 0.797220228981495 -0.300569351460992 0.297 0.248 1
Mrps21 0.803415927543142 -0.256882646303904 0.544 0.422 1
Crtc3 0.803976687311888 -0.291182224510508 0.137 0.13 1
Set 0.806335771244932 -0.327067039396096 0.537 0.416 1
Smc6 0.806443909052696 -0.264425514506731 0.332 0.27 1
Kdm5a 0.80691843006753 -0.322667049261671 0.199 0.183 1
Tomm5 0.811001169258775 -0.267322266201134 0.43 0.351 1
Igf2r 0.812281860900729 -0.277295967589055 0.119 0.106 1
Fubp1 0.814231596425823 -0.314423416613262 0.322 0.264 1
Ankrd13a 0.814711065738939 -0.276397377154031 0.2 0.18 1
Phrf1 0.816497674377309 -0.285110504236528 0.101 0.099 1
Nsd1 0.816586617975545 -0.384372023317874 0.234 0.205 1
Usp48 0.817468450071504 -0.383742520432938 0.233 0.205 1
Arcn1 0.820539509487494 -0.269602808189899 0.163 0.152 1
Cdv3 0.821284482379323 -0.355780250059832 0.173 0.158 1
Mybbp1a 0.822889766086474 -0.284014989453404 0.127 0.121 1
Sbno1 0.823660137472971 -0.296847731466979 0.305 0.267 1
Mkln1 0.824346447340018 -0.295136376897115 0.156 0.146 1
Add3 0.826672670951254 -0.26796077708052 0.178 0.155 1
Otud5 0.829822974647683 -0.309086786721838 0.16 0.137 1
Prrc2a 0.83015427157183 -0.442681315901599 0.282 0.239 1
Dnajc5 0.830762450279876 -0.350216568139798 0.238 0.208 1
2510039O18Rik 0.831396783983555 -0.263329890666455 0.133 0.124 1
Trim12a 0.832374325657861 -0.39975255105752 0.249 0.217 1
Ubald1 0.83385765288438 -0.283300813560597 0.138 0.13 1
Syk 0.837904702438685 -0.319343457347712 0.171 0.158 1
Rnf157 0.84237972678175 -0.307098524983429 0.121 0.115 1
Gak 0.843549609691196 -0.283569145765416 0.129 0.121 1
Snx18 0.845487663252122 -0.334922320474728 0.241 0.202 1
Sidt2 0.846164800887101 -0.331401361592307 0.197 0.177 1
Ndufc1 0.846764394649471 -0.342769633962905 0.364 0.307 1
Adamts10 0.848128286566097 -0.275749305308124 0.101 0.09 1
Kmt2e 0.848755018394178 -0.307515038267049 0.427 0.342 1
Chd2 0.850651445755597 -0.271074247996106 0.168 0.146 1
Flii 0.851475178549428 -0.269376364768899 0.234 0.196 1
Eml4 0.853533278395696 -0.280586385280064 0.17 0.155 1
Ubash3b 0.855088121991859 -0.278966114373415 0.189 0.165 1
Nbeal2 0.856739097447923 -0.292665445692167 0.171 0.158 1
Rbm6 0.862638353406784 -0.306450838113345 0.14 0.13 1
Herc4 0.862683894055237 -0.319546821592802 0.142 0.134 1
Sfpq 0.862693878907527 -0.356033843086333 0.345 0.289 1
Clint1 0.863487956756307 -0.317362868980379 0.177 0.152 1
Ptpre 0.86426654736096 -0.41807694921042 0.255 0.217 1
1700020I14Rik 0.869857547911554 -0.329673952232974 0.341 0.28 1
Pura 0.870188126674184 -0.377254669098341 0.19 0.171 1
Nisch 0.876409173770979 -0.286739401759355 0.144 0.134 1
Fam204a 0.87944096801383 -0.282593161434624 0.268 0.233 1
Uba1 0.881511628695404 -0.30778855480131 0.348 0.292 1
Etf1 0.883105926960671 -0.348756332120088 0.233 0.193 1
Hnrnpul1 0.88541813669647 -0.291098797590356 0.237 0.208 1
Gapvd1 0.886427064071791 -0.262483445574925 0.152 0.14 1
Arhgap30 0.88791063933788 -0.316492724500634 0.3 0.252 1
Irf3 0.89152182008986 -0.296737551515882 0.111 0.106 1
Prkx 0.89248525247981 -0.280372077925278 0.155 0.137 1
Gata3 0.892634573508066 -0.272115995497068 0.182 0.168 1
Kif21b 0.894532267005505 -0.357860284080087 0.223 0.189 1
Pxn 0.897085348847984 -0.288889883017221 0.189 0.171 1
Zfpm1 0.899521095750428 -0.338353356820342 0.123 0.115 1
Lmo4 0.900835555888124 -0.26080738488381 0.136 0.121 1
Matr3 0.902713708476189 -0.265347251842432 0.267 0.227 1
Tmc6 0.905144080211557 -0.267253718582213 0.101 0.096 1
Ist1 0.908262822018035 -0.3377579235361 0.168 0.152 1
Arrb2 0.908604077817011 -0.293092911871292 0.353 0.289 1
Cyth4 0.909309046640891 -0.335347368256502 0.338 0.28 1
Smarca4 0.90946201953048 -0.270197560874409 0.141 0.13 1
Ly9 0.913864359384212 -0.289832546680593 0.262 0.22 1
Txnrd1 0.914246160710425 -0.275621808593314 0.2 0.18 1
Chd3 0.914415611251756 -0.344234445122152 0.385 0.32 1
Fosb 0.916118885332931 -0.300758563963921 0.136 0.124 1
Grk6 0.917869319425986 -0.299955004212287 0.268 0.23 1
Sptbn1 0.918288294451023 -0.317686001591521 0.386 0.323 1
Tob2 0.918924893523997 -0.311570505542003 0.21 0.186 1
Dip2b 0.919039440561254 -0.262800763285857 0.121 0.112 1
Rbm27 0.921119257206731 -0.288765656342616 0.158 0.14 1
Pitpnm1 0.923830134408235 -0.255298809732988 0.148 0.137 1
Ubap2l 0.927302011014879 -0.301056621686867 0.241 0.205 1
Vopp1 0.928215955644909 -0.272637094438617 0.13 0.121 1
Hnrnpc 0.93539885202659 -0.291910774551976 0.288 0.245 1
Nfkb1 0.949375492118266 -0.366915185951888 0.329 0.27 1
Stk24 0.949627995700008 -0.292136206081276 0.444 0.348 1
Jmjd1c 0.952759412545527 -0.300468173408561 0.171 0.155 1
Dhx9 0.953025050845462 -0.284473311963851 0.225 0.196 1
Kpna1 0.954629831685144 -0.279947071675418 0.112 0.106 1
Chic2 0.956236965185605 -0.296068801360406 0.262 0.224 1
Yme1l1 0.956613146796012 -0.253592921442389 0.134 0.121 1
Chd7 0.958059675023242 -0.277113879184032 0.2 0.177 1
Ppp1cb 0.962580037859853 -0.328987769597993 0.221 0.189 1
Itpkb 0.963482531786831 -0.282645107320355 0.321 0.27 1
Pcna 0.972176647868115 -0.341274279966391 0.221 0.189 1
Bdp1 0.97566778621221 -0.338551105691831 0.144 0.13 1
Ago2 0.975678984013035 -0.343661302538014 0.267 0.227 1
1810022K09Rik 0.978552421949273 -0.353372927769811 0.403 0.326 1
Pbxip1 0.98186076396903 -0.295345419100831 0.29 0.248 1
Abhd17b 0.98280057533698 -0.252972962022268 0.173 0.152 1
Lars2 0.983707613465595 0.366695960450291 0.858 0.755 1
Aplp2 0.987587179237517 -0.417646346709652 0.288 0.242 1
Itpr2 0.992453842392588 -0.363169553626671 0.182 0.161 1
Drap1 0.997215429421114 -0.329598590989108 0.23 0.199 1
Cnot6l 0.997296038935892 -0.276985781467599 0.281 0.239 1
Timm10b 0.997977092098846 -0.29546966220107 0.284 0.239 1
