# Supplementary material for: Weight cycling induces innate immune memory in adipose tissue macrophages
Source: Front Immunol. 2023 Jan 11;13:984859. doi: 10.3389/fimmu.2022.984859 (PMC9876596; doi:10.3389/fimmu.2022.984859)
Supplement: Supplementary file 9 [file Table_8.csv]

p_val "avg_log2FC" "pct.1" "pct.2" "p_val_adj"
Malat1 1.21238324231896e-08 0.506659996722962 1 0.985 0.000376481368237308
Zfp36l2 9.59108507846982e-07 0.512196479485496 0.905 0.817 0.0297831964941723
Sharpin 1.7869298902585e-06 -0.496649683673348 0.157 0.359 0.0554895338821973
Ccl3 2.67910950422225e-06 -0.565183836551886 0.21 0.407 0.0831943874346136
Hspa8 3.0535277634412e-05 -0.347024197643319 0.957 0.967 0.948211976381395
Arpc1b 6.71385228085842e-05 -0.25752637599489 0.976 0.978 1
Atp5j 7.43091977612634e-05 -0.338683778868809 0.752 0.886 1
Vps37b 0.000109551809097314 0.388608302236071 0.9 0.791 1
S1pr5 0.000130371268632873 -0.419455669289375 0.043 0.154 1
Dapk3 0.000156256194564991 -0.286058592803162 0.1 0.242 1
Sos2 0.00015758720387947 0.380411178017709 0.167 0.062 1
Mrpl20 0.000237531054954298 0.42040424267935 0.538 0.418 1
Fosl2 0.000307580071740141 0.484169801040252 0.338 0.212 1
Sdccag8 0.000342651977343483 0.270625789614432 0.11 0.029 1
Serbp1 0.000398353550966595 -0.324512964966903 0.743 0.875 1
Crip1 0.000455102950164433 0.285188354528755 0.957 0.967 1
mt-Atp6 0.000464583387932917 0.265862738657953 0.967 0.941 1
Prkar1a 0.000581648803153953 0.357278322290762 0.714 0.623 1
Aprt 0.000651044548378374 -0.450020151417601 0.252 0.403 1
Gbp4 0.000653027813311324 -0.329045788052029 0.105 0.227 1
Cebpb 0.000699476663378105 0.460235298460951 0.59 0.469 1
Itpkb 0.000786325545900767 0.433962818241272 0.343 0.231 1
Sf3a2 0.000898414667275421 -0.376988328303219 0.171 0.308 1
Casp3 0.000989197418461537 -0.250892956884478 0.062 0.161 1
Rgs2 0.00106845708050196 0.360073657646639 0.571 0.436 1
Decr1 0.00109481025527203 -0.261159627973535 0.029 0.106 1
Serinc3 0.00110186957822137 0.404892795403094 0.576 0.476 1
Ankrd10 0.00115779429735368 -0.31682336299217 0.129 0.256 1
mt-Nd2 0.00115981922102201 0.262273411479525 0.971 0.927 1
Psme2 0.0013160801904193 -0.284572747565707 0.733 0.824 1
Cops6 0.00161544570970969 -0.319034212110958 0.348 0.498 1
Gzma 0.00162023116138185 -0.770158293077045 0.524 0.615 1
Myo6 0.00162611952844402 -0.27489615680456 0.067 0.165 1
Rsrc2 0.00167779389352794 0.438117893633899 0.41 0.311 1
Ccnd3 0.00182891860531259 -0.340589903722992 0.738 0.81 1
C1galt1 0.00192293678094247 0.273804058577977 0.129 0.051 1
Stat1 0.00193074398590795 -0.439126177415314 0.219 0.344 1
Tubb2a 0.00198571819202431 0.28721896894033 0.129 0.051 1
H2-Q6 0.00244595093578185 0.273380562937633 0.743 0.615 1
Cdk9 0.00244971548805452 0.289904194450605 0.167 0.081 1
Cdk5 0.00266237785278647 -0.280458906894978 0.067 0.158 1
Ago2 0.00289394180751895 0.352850476891925 0.338 0.212 1
Pitpnm1 0.00290118248849989 0.304704620817058 0.205 0.11 1
Dcaf7 0.00312320935031246 0.323546496567669 0.267 0.165 1
Ptms 0.00334877192804075 -0.321666148386572 0.481 0.608 1
Egln1 0.00344231257726579 0.279685289209285 0.114 0.044 1
Rbbp8 0.00349614056994584 0.268202277448956 0.124 0.051 1
Ddx50 0.00353605100908163 0.312476779972662 0.381 0.278 1
Tram1 0.00353880457906608 0.363396168851302 0.514 0.421 1
Cirbp 0.0038383069871206 0.268797138728909 0.567 0.469 1
Bzw2 0.00386944876595328 -0.286400250012119 0.086 0.179 1
Btg2 0.00410638517484752 0.306266876166132 0.848 0.839 1
Sh3bgrl 0.00445980618099239 0.338765653621498 0.243 0.147 1
Eif2a 0.00446375384392305 -0.252351515357465 0.086 0.176 1
Kmt2e 0.0046729238425476 0.319581678093987 0.548 0.473 1
Phax 0.00496473911011248 -0.269514685478239 0.124 0.231 1
Hist1h1e 0.0050181089052849 -0.288752735370211 0.114 0.212 1
Urod 0.00511253954005652 -0.26364154337751 0.124 0.223 1
Ganab 0.00520173873125244 -0.257821174771008 0.067 0.15 1
Thoc1 0.0052986453479929 0.309255524277549 0.124 0.055 1
Strap 0.00583166089566789 -0.31362036543458 0.214 0.326 1
Ahnak 0.00608419282064299 0.349698725195299 0.843 0.777 1
Atg101 0.00617201627662137 0.293670762062119 0.219 0.132 1
Lnpep 0.00618416639102151 0.422879256025863 0.448 0.366 1
Syf2 0.00636498286551 0.336928082337705 0.5 0.418 1
Rfk 0.00643008184426532 0.273882118361804 0.186 0.103 1
Serpina3g 0.00644914103655483 -0.4326425466612 0.405 0.516 1
Ppan 0.00668945730284713 0.252549065715971 0.152 0.077 1
Khdrbs1 0.00673970865064915 0.3057601127467 0.481 0.374 1
Tmem230 0.00690624084490149 0.301174143167297 0.205 0.117 1
Elk4 0.00690665243598818 0.329541899880888 0.19 0.106 1
Ifitm2 0.00727923238256165 0.396580556375204 0.1 0.04 1
Trafd1 0.00732362775619815 -0.267217660038392 0.119 0.216 1
Fam26f 0.00758715412329196 -0.255368973701017 0.081 0.161 1
Cers4 0.00759257709293715 0.311284255919399 0.238 0.15 1
Cmpk1 0.00828408514426318 -0.277184574551054 0.395 0.546 1
Zdhhc4 0.00846378435048668 0.295386299082847 0.205 0.121 1
Wbp1l 0.00856237184871509 0.2883303296203 0.157 0.084 1
Srgn 0.00871309350391023 0.284593507947953 0.962 0.938 1
Ndufa5 0.00883128818212874 -0.275185408539087 0.295 0.432 1
Litaf 0.00905120379517023 0.445338528210828 0.357 0.282 1
Rps12-ps3 0.00915631663093015 -0.262380814516105 0.295 0.418 1
Nub1 0.00967241913621222 -0.290162706850182 0.148 0.249 1
Frat2 0.00987182940761297 0.250918164456773 0.129 0.062 1
Mfsd14b 0.00988512224680112 0.298341040612869 0.138 0.07 1
Eif4g1 0.00992148816357092 -0.308054969559485 0.262 0.374 1
Babam1 0.0100250433011199 -0.280162723178188 0.248 0.359 1
Qars 0.0105957180727436 -0.288292644977573 0.162 0.264 1
Pin4 0.0109403537382954 -0.287358483408008 0.214 0.326 1
Elmo1 0.0110918375515411 0.324340003750959 0.29 0.201 1
Pim2 0.0115170966496079 -0.511931363051312 0.319 0.429 1
Tnfaip3 0.0122684849161502 0.34150113859825 0.5 0.414 1
Glrx 0.0122840452592696 -0.253639596259381 0.152 0.253 1
Rcbtb1 0.0123050125345595 0.273162523949079 0.119 0.059 1
Ctbp1 0.0128346483917271 -0.28966500594176 0.31 0.425 1
Ssh2 0.013344938008895 0.37931655628622 0.29 0.205 1
BC005561 0.0135090437556998 0.324189395008006 0.133 0.07 1
Ubl3 0.0135881990157929 0.330870221109503 0.367 0.275 1
Irf2bpl 0.0136702964424074 0.336633703628717 0.295 0.212 1
Ifi35 0.0137408109278216 -0.305565205575731 0.195 0.293 1
Sytl3 0.0139135189196647 -0.28013249504226 0.286 0.388 1
Slc9a3r1 0.014314050444567 -0.254058998783313 0.471 0.615 1
Fam102a 0.0149890958857992 0.283463436781858 0.257 0.172 1
Bptf 0.0152913762407496 0.295635579624852 0.338 0.256 1
Gtf2f1 0.0160372794816142 -0.271592711044338 0.152 0.242 1
Tgfbr2 0.0163716520850702 0.36483656295537 0.305 0.223 1
Map2k4 0.0163866468375584 0.250172878383337 0.171 0.103 1
Map3k2 0.0166995485406613 0.288351519193973 0.214 0.139 1
Dpm1 0.0167132928170774 0.283630996426297 0.257 0.176 1
Atp5c1 0.0168917544521786 -0.252896596768869 0.681 0.791 1
Ugcg 0.0172200830270342 0.278042167174099 0.586 0.535 1
Phf23 0.0178467159739533 -0.257138222499118 0.095 0.172 1
Ube2v1 0.0190969979315146 -0.27711257345917 0.352 0.465 1
Nr4a1 0.0191437101317319 0.269415758933939 0.433 0.333 1
Ankrd13a 0.0191919518429905 0.278273992744408 0.243 0.165 1
Pfdn2 0.0193844012168669 -0.258666849893902 0.362 0.476 1
Ube2r2 0.019828646189351 -0.253669412369084 0.176 0.275 1
Btg1 0.0198985805608137 -0.276988839557873 0.838 0.916 1
Trim26 0.0215921267112416 0.288493420577297 0.238 0.165 1
Adora2a 0.0217409127408969 0.362334028553896 0.338 0.264 1
Ptpn22 0.0222622559919768 0.287144403785066 0.505 0.421 1
Agtrap 0.0225967492859996 0.363398504473907 0.281 0.212 1
Neurl3 0.0232538679294947 0.32816974569429 0.481 0.414 1
Ptpa 0.0233719674891092 0.304156438978558 0.295 0.212 1
Elk3 0.0235006821650009 0.25264680398612 0.195 0.125 1
Sys1 0.0266730267052245 -0.280266809620969 0.152 0.234 1
Mbp 0.0277015803097166 0.268028908906556 0.238 0.161 1
1700025G04Rik 0.0281124727526757 -0.254111352883874 0.09 0.158 1
Gm26532 0.0283963502823108 0.253652881419419 0.4 0.319 1
Fyn 0.0285577153839945 0.350243738428624 0.367 0.304 1
Vamp2 0.0285633252624129 0.301289810670961 0.248 0.176 1
Mysm1 0.0298475605726467 0.344412816213176 0.157 0.099 1
Tnk2 0.0299952317588305 0.253155022814766 0.176 0.11 1
Macf1 0.0306716158511674 0.375987456257599 0.41 0.341 1
Ipo7 0.0307485012545932 0.255279206130075 0.152 0.092 1
Stat3 0.0311672144097611 0.345490661944472 0.357 0.282 1
Fam53b 0.0327064440940204 0.255307911874953 0.262 0.198 1
Bri3 0.0331248357308718 0.292281556703046 0.405 0.344 1
Cdc42se2 0.0331362006617534 0.279547722412753 0.319 0.245 1
Klrg1 0.033431217461019 -0.340937343515157 0.2 0.286 1
Rinl 0.0334893704586299 0.274383856654139 0.624 0.568 1
Pgd 0.0340728745150077 -0.276451739580231 0.129 0.198 1
Ggnbp2 0.0353668387505642 0.289141494139587 0.371 0.311 1
Gimap8 0.0354807111601084 0.280065599559411 0.367 0.293 1
Tigit 0.0356629865847561 0.251399877317371 0.395 0.311 1
Icos 0.0363595954150129 0.313472967388321 0.195 0.132 1
Gsk3b 0.0365953347606631 0.271165240036417 0.267 0.198 1
Mef2a 0.037467951761978 0.278940134916589 0.329 0.249 1
H2-T23 0.0383403093748722 0.269410339408582 0.524 0.473 1
Kif5b 0.0387879416054114 0.30759838286719 0.376 0.33 1
Arfrp1 0.0390571794529942 0.275317839941742 0.262 0.187 1
Gtf2a2 0.0396146649807337 0.265506290646538 0.329 0.264 1
Atp9b 0.0396191744172425 0.255800037540853 0.148 0.092 1
Cnp 0.0403018724041078 0.263730515670166 0.367 0.315 1
Slain2 0.0428831153589508 0.309402534804636 0.143 0.088 1
Ifi47 0.0429150236155211 -0.283303777632752 0.433 0.535 1
Ptpn1 0.0448642484205661 0.254861641917279 0.457 0.388 1
Mirt1 0.0456180534619073 0.278531159835247 0.224 0.158 1
Bcl2a1d 0.0456312195792381 0.295542183785428 0.252 0.183 1
Rasa1 0.04870495631033 0.265270688961476 0.262 0.201 1
Cnot6 0.0489992154885754 0.262289168737081 0.105 0.059 1
Sdf4 0.0492777000301137 0.27767473968095 0.576 0.535 1
Zcchc7 0.0492960097837473 0.264063206002462 0.162 0.11 1
Gmps 0.0493816721696874 -0.255177211291334 0.143 0.212 1
Znrf2 0.0495652975777928 0.296536485905221 0.252 0.194 1
Ly6c2 0.0496414804380754 0.269354437856462 0.538 0.462 1
Mfap1a 0.050238048154371 0.303695598518167 0.248 0.187 1
H2-DMb1 0.0514418304534101 0.321168340074173 0.114 0.066 1
Klf2 0.0520982983086273 -0.472545688772899 0.567 0.608 1
Psmb7 0.0529351308457859 0.257577501271919 0.262 0.205 1
Rnf44 0.0533576248703459 0.272781805062854 0.148 0.095 1
Matr3 0.0573987171791766 0.276512602444488 0.295 0.238 1
Pdlim1 0.0578205528674271 0.26855897691774 0.305 0.249 1
Cd82 0.0589755166215214 -0.267337343993517 0.524 0.626 1
Arcn1 0.0599643668269128 0.282803364841012 0.238 0.179 1
Pim1 0.0619037423256988 -0.251083459814709 0.462 0.553 1
Sp3os 0.0623426321368916 0.277066142978946 0.11 0.066 1
Ifi203 0.0630033267848329 -0.268187224407307 0.395 0.498 1
Pbxip1 0.0632423661697508 0.268586703817033 0.348 0.286 1
Slamf7 0.0640412332945555 -0.262439263600206 0.31 0.385 1
Tra2a 0.0657780574002337 0.28448461251405 0.319 0.271 1
Fam107b 0.065793716548939 0.286014545275648 0.486 0.44 1
Pglyrp1 0.0677235363111947 -0.255371776294311 0.59 0.685 1
Uhmk1 0.0678790473885042 0.252213360293186 0.176 0.125 1
Eif4a3 0.0715204319628003 0.260898057959114 0.471 0.421 1
R3hdm1 0.0722067201107834 0.304482992718641 0.171 0.121 1
Emc10 0.0734930926500829 0.254101854313813 0.381 0.322 1
Ubn2 0.0742723526271826 0.257330369877085 0.167 0.117 1
Tmem256 0.0757062908594725 -0.278851695087976 0.319 0.392 1
Pdcd6ip 0.0772336754820004 0.311819673224256 0.41 0.37 1
Selenop 0.07910466496718 0.860153457907153 0.252 0.201 1
Ube2j2 0.0799305818081932 0.273142852566207 0.324 0.267 1
Hilpda 0.0821967844434078 0.441778755741277 0.348 0.289 1
Med1 0.0924906877999585 0.267923239638475 0.138 0.095 1
Csrnp1 0.0964243025039907 0.25295387898905 0.157 0.114 1
Ctla4 0.100691863500853 0.254389998276602 0.143 0.099 1
Ppp2ca 0.101287806189499 0.280146810415309 0.286 0.238 1
Emb 0.104273903865369 0.273049795388012 0.533 0.527 1
Gtpbp4 0.104414809891428 0.276598316779231 0.262 0.212 1
Klf13 0.106939149021559 0.277311890848787 0.324 0.271 1
Cd44 0.110666756939615 0.308396456146649 0.31 0.264 1
Itgax 0.113248056566392 0.277975312783161 0.467 0.432 1
Psap 0.113258967302652 0.318282385945687 0.6 0.579 1
Cxcr4 0.123042589000953 0.364208399150182 0.176 0.139 1
Got2 0.124200602541192 0.257518135992251 0.19 0.147 1
Fus 0.127950197683415 0.280167091508935 0.462 0.454 1
Mdp1 0.131575917256225 0.253904565857612 0.29 0.245 1
Khnyn 0.132787207822356 0.259039732310041 0.124 0.088 1
Tnfrsf1b 0.136243451325225 0.27392492309442 0.243 0.209 1
Dnmt1 0.136944733753035 0.255663202079487 0.219 0.179 1
Ap1s1 0.143257161910411 0.262537552722326 0.195 0.154 1
Mbd2 0.144649864755123 0.259503383105364 0.229 0.187 1
Tmem176a 0.149110887592304 -0.330890719007821 0.148 0.198 1
Lgals3 0.152637808736823 0.373667837876189 0.4 0.355 1
Ctsz 0.164828828025308 0.27367183270819 0.238 0.198 1
AY036118 0.16492997513865 0.830193697229258 0.719 0.725 1
Cebpz 0.171009425223406 0.264465737825011 0.271 0.234 1
Gzmb 0.173106896694877 -0.339786899676238 0.376 0.432 1
Golph3 0.173438000664792 0.260322468247106 0.248 0.216 1
Rgs1 0.178629969441343 0.304283172848919 0.595 0.571 1
Herc1 0.182433382627802 0.256455981495461 0.157 0.121 1
Ubash3b 0.193057312379852 0.25795087695193 0.224 0.19 1
Eif3g 0.226438903182726 0.253658702997604 0.3 0.278 1
Fam208a 0.228102823153888 0.255767569572963 0.167 0.136 1
Polr2k 0.228543999937912 0.266120713609224 0.262 0.231 1
Cd74 0.256632963989895 1.55553602867278 0.11 0.084 1
Map4 0.263226294401037 0.258862332968274 0.29 0.26 1
Gab3 0.303249634773425 0.251182305240708 0.119 0.095 1
Ctss 0.513986728444975 0.307066520088284 0.181 0.168 1
Zeb2 0.567826813752905 0.250392138000896 0.162 0.15 1
Nfkbia 0.625637680072493 -0.266266396745654 0.467 0.484 1
Ctsb 0.796402712071514 0.25370129907116 0.395 0.443 1
Isg15 0.84183061085331 -0.264504305846893 0.138 0.143 1
Fos 0.881426501371041 -0.27125775289284 0.514 0.476 1
Cst3 0.882154982931413 1.03086648244452 0.543 0.546 1
